# Supplementary material for: Untargeted serum metabolomics reveals novel metabolite associations and disruptions in amino acid and lipid metabolism in Parkinson’s disease
Source: Mol Neurodegener. 2023 Dec 19;18:100. doi: 10.1186/s13024-023-00694-5 (PMC10731845; doi:10.1186/s13024-023-00694-5)
Supplement: Supplementary file 1 — Additional file 1: Supplementary Tables. [file 13024_2023_694_MOESM1_ESM.xlsx]

## Sheet: S1 Study Population
	Supplemental Table 1. Study population characteristics
	Variable: Mean (SD) or n (%)	ALL PEG			Discovery (PEG1 Study Wave: 2000-2007)			Replication (PEG2 Study Wave: 2011-2018)
		PD patients (n=642)	Controls (n=277)		PD patients (n=282)	Controls (n=185)		PD patients (n=360)	Controls (n=90)
	Age	66.8 (10.4)	65.6 (12.8)		67.4 (10.1)	66.2 (13.6)		66.4 (10.5)	64.4 (11.1)
	Male Sex	406 (64)	129 (47)		165 (59)	96 (52)		241 (68)	33 (36)
	White	485 (76)	231 (83)		221 (78)	156 (84)		264 (73)	75 (82)
	Latino	111 (17)	30 (11)		29 (14)	17 (9)		72 (20)	13 (14)
	Other	46 (7)	16 (6)		12 (8)	12 (6)		24 (7)	4 (4)
	Never Smoker	340 (53)	106 (45)		143 (51)	77 (42)		197 (55)	29 (60)
	Ever Smoker	297 (47)	127 (55)		139 (49)	108 (58)		158 (46)	19 (39)
	Year of sample collection	2009 (5.0)	2008 (6.7)		2004 (1.1)	2004 (2.6)		2013 (1.5)	2018 (0.5)

## Sheet: S2 C18 MWAS
Aligned Features			Pre-Alignment Features					Limma eBayes toptable: Outcome is Metabolite												Logisitic Regression PEG1 & PEG2 Meta-Analysis Results: Outcome is PD											eBayes & logistic meta comparison			Pooled Data Logistic Regression									PEG1 Population Logistic (Discovery)					PEG2 Population Logistic (Replication)
mz	time		min.mz.adj	max.mz.adj	exp.rt.1	exp.rt.2		log2FC	CI.L	CI.R	AveExpr	t	P.Value	adj.P.Val		Fold Change (FC)	FC LCL	FC UCL		fixed.TE	fixed.seTE	fixed.lower	fixed.upper	fixed.statistic	fixed.p	adj.p.fdr	meta_OR	LCL_exp	UCL_exp		Both adj p<0.05	Both p <0.05		PD.beta.all	PD.Std.Erro.all	PD.zvalue.all	PD.pvalue.all	adj.p.fdr	OR	LCL	UCL		PD.beta.P1	PD.Std.Erro.P1	PD.zvalue.P1	PD.pvalue.P1		PD.beta.P2	PD.Std.Erro.P2
210.077	35.9778		210.077	210.077	47.1152	24.8405		1.80289	1.48818	2.1176	22.5231	11.2438	1.78295e-27	3.26768e-24	51.2181	3.48918	2.80535	4.33971		0.544786	0.0599797	0.427227	0.662344	9.08283	1.05791e-19	1.08224e-16	1.72424	1.533	1.93933		1	1		0.587512	0.0603008	9.74302	1.97584e-22	2.02128e-19	1.79951	2.02527	1.59891		0.705113	0.0899222	7.84137	4.4566e-15		0.41628	0.0805053
232.028	34.8165		232.028	232.028	45.0876	24.5454		3.792	3.12658	4.45742	20.3684	11.1847	3.19421e-27	3.26768e-24	50.6528	13.8518	8.73362	21.9694		0.213466	0.022818	0.168744	0.258188	9.35517	8.34616e-21	1.70762e-17	1.23796	1.18382	1.29458		1	1		0.223849	0.022451	9.97056	2.05078e-23	4.19589e-20	1.25088	1.30715	1.19703		0.224816	0.02709	8.29885	1.05121e-16		0.185748	0.0423332
112.937	28.2951		112.937	112.937	37.6066	18.9836		0.932213	0.739031	1.1254	24.5995	9.47115	2.55179e-20	1.74032e-17	35.2583	1.9082	1.66905	2.18161		0.411359	0.0925206	0.230022	0.592696	4.44614	8.74281e-06	0.00077773	1.50887	1.25863	1.80886		1	1		0.648127	0.0781528	8.29307	1.10358e-16	7.5264e-14	1.91196	2.22845	1.64041		0.184454	0.101218	1.82234	0.0684036		1.56402	0.228133
192.03	24.1011		192.03	192.031	33.8863	14.3159		0.894178	0.663113	1.12524	19.9933	7.59529	7.9512e-14	3.43421e-11	20.8241	1.85855	1.5835	2.18138		0.436831	0.0659632	0.307546	0.566117	6.62235	3.53525e-11	1.80828e-08	1.5478	1.36008	1.76141		1	1		0.45432	0.0616669	7.36732	1.74087e-13	8.90456e-11	1.5751	1.77746	1.39578		0.508066	0.0826372	6.14815	7.83929e-10		0.311739	0.109508
199.969	28.4295		199.969	199.969	36.4748	20.3841		0.639778	0.47429	0.805266	23.3706	7.58783	8.39251e-14	3.43421e-11	20.7721	1.55809	1.38923	1.74747		0.442313	0.0824222	0.280769	0.603858	5.36644	8.03073e-08	1.49372e-05	1.5563	1.32415	1.82916		1	1		0.543498	0.0815412	6.66532	2.64094e-11	7.7191e-09	1.72202	2.02045	1.46767		0.337277	0.0848927	3.97298	7.09801e-05		2.16854	0.344151
128.035	30.6303		128.035	128.035	39.6815	21.5791		0.321287	0.237145	0.40543	27.247	7.49432	1.64501e-13	5.6095e-11	20.1244	1.24944	1.17866	1.32448		1.33333	0.193191	0.954683	1.71198	6.90161	5.14163e-12	3.50659e-09	3.79366	2.59785	5.53992		1	1		1.34859	0.188275	7.16286	7.90106e-13	3.23311e-10	3.85199	5.57119	2.66331		1.0638	0.211419	5.03174	4.8606e-07		2.69736	0.475612
129.039	29.2482		129.039	129.039	37.5109	20.9856		0.352397	0.254912	0.449882	22.7708	7.09494	2.6901e-12	7.86279e-10	17.4379	1.27668	1.19326	1.36593		1.11534	0.169341	0.783442	1.44725	6.58638	4.50665e-11	1.84412e-08	3.05062	2.18899	4.25139		1	1		1.06242	0.158334	6.70999	1.94631e-11	6.63693e-09	2.89336	3.9462	2.12142		0.879937	0.199713	4.40601	1.0529e-05		1.7176	0.319438
197.097	177.576		197.097	197.097	174.875	180.277		-1.26364	-1.63704	-0.890229	20.7114	-6.64194	5.46094e-11	1.39664e-08	14.5494	0.416493	0.321515	0.539528		-0.115124	0.036476	-0.186615	-0.0436321	-3.15615	0.00159868	0.0334246	0.891256	0.829763	0.957306		1	1		-0.217258	0.0359833	-6.03774	1.56292e-09	3.99717e-07	0.804722	0.863527	0.749923		-0.0520224	0.0377305	-1.37879	0.16796		-1.01699	0.142641
185.994	32.3777		185.994	185.994	42.0312	22.7242		0.782212	0.528687	1.03574	21.609	6.05563	2.08193e-09	4.73291e-07	11.067	1.71977	1.44262	2.05016		0.294839	0.0561396	0.184808	0.404871	5.2519	1.5054e-07	2.36927e-05	1.34291	1.20299	1.49911		1	1		0.304565	0.0540776	5.632	1.78132e-08	2.80352e-06	1.35604	1.50766	1.21966		0.248047	0.0690143	3.59414	0.000325471		0.386363	0.09652
245.012	32.6282		245.012	245.013	41.6675	23.5888		1.56387	1.04514	2.0826	21.575	5.91722	4.71173e-09	9.37497e-07	10.2879	2.95646	2.06357	4.23569		0.133874	0.0252764	0.0843328	0.183414	5.29639	1.18113e-07	2.01382e-05	1.14325	1.08799	1.20131		1	1		0.142158	0.0247948	5.7334	9.84384e-09	1.83095e-06	1.15276	1.21016	1.09808		0.132443	0.0285405	4.64054	3.47505e-06		0.139075	0.054429
566.383	201.752		566.383	566.383	216.533	186.97		0.783484	0.522757	1.04421	21.2174	5.89793	5.27284e-09	9.37497e-07	10.1806	1.72128	1.4367	2.06224		0.298674	0.0546166	0.191628	0.405721	5.46857	4.53691e-08	9.28253e-06	1.34807	1.21122	1.50038		1	1		0.299176	0.0525851	5.68938	1.27503e-08	2.17393e-06	1.34875	1.49517	1.21666		0.268596	0.061158	4.39184	1.12394e-05		0.417146	0.121377
128.062	27.8683		128.062	128.062	35.3073	20.4293		0.946546	0.631171	1.26192	18.7136	5.89073	5.49852e-09	9.37497e-07	10.1407	1.92725	1.54882	2.39815		0.204002	0.0427935	0.120129	0.287876	4.76714	1.86861e-06	0.000224893	1.2263	1.12764	1.33359		1	1		0.227918	0.0413744	5.50866	3.61584e-08	4.93201e-06	1.25598	1.36208	1.15815		0.148715	0.0453265	3.28097	0.00103451		0.657589	0.129828
129.019	33.8177		129.019	129.019	45.5454	22.09		-0.331148	-0.444558	-0.217738	23.6791	-5.73093	1.3781e-08	2.16891e-06	9.26543	0.794904	0.734809	0.859913		-0.757591	0.136512	-1.02515	-0.490032	-5.54962	2.86292e-08	7.32192e-06	0.468795	0.358743	0.612607		1	1		-0.734411	0.127761	-5.74832	9.01342e-09	1.83095e-06	0.479788	0.616314	0.373506		-0.558459	0.163032	-3.42545	0.000613773		-1.22473	0.249705
407.22	150.631		407.22	407.22	141.427	159.835		0.752084	0.493011	1.01116	21.6788	5.69769	1.66364e-08	2.43129e-06	9.0862	1.68422	1.40738	2.01553		0.39964	0.0692703	0.263873	0.535407	5.76928	7.96094e-09	2.71468e-06	1.49129	1.30196	1.70814		1	1		0.372598	0.0639174	5.82937	5.56375e-09	1.26483e-06	1.4515	1.64522	1.28059		0.29326	0.0843778	3.47556	0.000509784		0.619542	0.121315
410.239	164.137		410.239	410.239	161.877	166.396		0.573766	0.364097	0.783435	22.1185	5.371	1.00641e-07	1.37275e-05	7.376	1.4884	1.28708	1.72122		0.466162	0.0826931	0.304086	0.628238	5.63725	1.72787e-08	5.05031e-06	1.59387	1.35539	1.8743		1	1		0.426846	0.0759758	5.61819	1.92968e-08	2.82009e-06	1.53242	1.77848	1.3204		0.381046	0.108498	3.51201	0.000444733		0.584133	0.127734
147.049	28.4222		147.049	147.049	36.4642	20.3801		0.387068	0.242154	0.531983	22.5147	5.24239	1.99247e-07	2.54788e-05	6.72863	1.30773	1.18276	1.44592		0.47882	0.103845	0.275287	0.682353	4.6109	4.00926e-06	0.000410147	1.61417	1.31691	1.97853		1	1		0.500334	0.0980813	5.10122	3.3747e-07	3.63402e-05	1.64927	1.99885	1.36083		0.316597	0.129112	2.45211	0.014202		0.77603	0.17476
198.1	177.465		198.1	198.101	175.077	179.852		-1.06939	-1.47068	-0.668113	17.7649	-5.23051	2.12071e-07	2.55234e-05	6.66955	0.476519	0.360813	0.629329		-0.133826	0.0363528	-0.205077	-0.0625762	-3.68132	0.000232028	0.0110402	0.874742	0.814585	0.939342		1	1		-0.177039	0.0338228	-5.2343	1.65612e-07	1.99319e-05	0.837747	0.895166	0.784012		-0.0637555	0.0392658	-1.62369	0.104442		-0.554203	0.0961757
201.965	27.7099		201.965	201.965	35.4895	19.9304		0.878737	0.54423	1.21324	17.7928	5.15595	3.12762e-07	3.55506e-05	6.30178	1.83876	1.45824	2.31858		0.164064	0.0401169	0.0854364	0.242692	4.08965	4.32019e-05	0.00315683	1.17829	1.08919	1.27468		1	1		0.188785	0.0391955	4.81648	1.46109e-06	0.000135882	1.20778	1.30422	1.11847		0.121182	0.0418428	2.89612	0.00377806		0.651936	0.141135
435.251	167.271		435.251	435.251	164.603	169.939		0.521739	0.321945	0.721533	23.9198	5.12538	3.66254e-07	3.94398e-05	6.15241	1.43568	1.25001	1.64893		0.482532	0.0875893	0.31086	0.654204	5.50903	3.60808e-08	8.20236e-06	1.62017	1.3646	1.92361		1	1		0.417756	0.0780401	5.35309	8.64633e-08	1.10565e-05	1.51855	1.76953	1.30317		0.453701	0.116673	3.88866	0.0001008		0.519765	0.132587
185.057	29.7699		185.057	185.057	39.2151	20.3247		0.614777	0.37457	0.854983	23.9922	5.02328	6.1691e-07	6.31099e-05	5.65957	1.53132	1.29645	1.80874		0.30511	0.0635439	0.180566	0.429653	4.80156	1.57433e-06	0.000201318	1.35677	1.1979	1.53672		1	1		0.30792	0.0590799	5.21192	1.86894e-07	2.12436e-05	1.36059	1.52763	1.21182		0.211463	0.0994437	2.12646	0.0334653		0.369734	0.082609
211.083	36.4466		211.083	211.083	47.4234	25.4699		-1.27437	-1.77546	-0.773271	20.0562	-4.99147	7.24349e-07	7.05723e-05	5.50795	0.413407	0.292101	0.58509		-0.132028	0.0277873	-0.18649	-0.0775662	-4.75139	2.02022e-06	0.000229632	0.876316	0.829866	0.925366		1	1		-0.137542	0.0278316	-4.94194	7.73473e-07	7.53584e-05	0.871497	0.920358	0.825231		-0.138411	0.0310062	-4.46396	8.04586e-06		-0.10599	0.0626291
431.219	150.421		431.219	431.219	140.956	159.885		0.704006	0.420318	0.987694	20.4808	4.87069	1.32174e-06	0.000122922	4.94053	1.62902	1.33822	1.98301		0.272513	0.0556763	0.16339	0.381637	4.8946	9.85083e-07	0.000134365	1.31326	1.1775	1.46468		1	1		0.261608	0.0519794	5.03293	4.83051e-07	4.94161e-05	1.29902	1.43834	1.17319		0.186364	0.0664097	2.80627	0.00501187		0.476307	0.102141
164.012	29.8351		164.012	164.012	38.1902	21.48		0.603711	0.357164	0.850259	20.0843	4.806	1.81447e-06	0.000161409	4.642	1.51962	1.28091	1.80282		0.371645	0.073766	0.227066	0.516223	5.03816	4.70039e-07	6.86929e-05	1.45012	1.25491	1.67569		1	1		0.335378	0.0698591	4.80078	1.58051e-06	0.000140597	1.39847	1.60368	1.21952		0.420417	0.104902	4.00773	6.13064e-05		0.323938	0.10375
166.009	27.7889		166.008	166.009	36.029	19.5489		0.73217	0.431785	1.03256	19.7645	4.78397	2.0195e-06	0.000172162	4.54119	1.66114	1.3489	2.04564		0.211535	0.0496413	0.11424	0.30883	4.26127	2.03266e-05	0.00166353	1.23557	1.12102	1.36183		1	1		0.216662	0.04831	4.48481	7.29772e-06	0.00048165	1.24192	1.36527	1.12972		0.125425	0.0647229	1.93787	0.0526385		0.334563	0.0773629
396.188	166.004		396.188	396.188	163.214	168.794		-0.585383	-0.827046	-0.34372	16.1833	-4.75428	2.33131e-06	0.000190794	4.40605	0.666473	0.563682	0.788007		-0.220896	0.0580124	-0.334598	-0.107194	-3.80774	0.000140243	0.00775508	0.8018	0.715625	0.898351		1	1		-0.252895	0.0552925	-4.57377	4.79032e-06	0.000350036	0.776549	0.865436	0.696792		-0.128867	0.0627833	-2.05258	0.0401138		-0.758317	0.151719
348.247	211.63		348.247	348.247	212.808	210.452		-0.698427	-0.993775	-0.403079	18.0367	-4.64132	3.99705e-06	0.000314537	3.89915	0.616244	0.502162	0.756243		-0.219112	0.0491053	-0.315357	-0.122867	-4.46208	8.11681e-06	0.00077773	0.803232	0.729529	0.884381		1	1		-0.211376	0.0480328	-4.40067	1.07919e-05	0.00069001	0.809469	0.889379	0.73674		-0.176484	0.0557747	-3.16424	0.0015549		-0.366062	0.103556
148.04	31.5075		148.04	148.04	35.5438	27.4712		0.548105	0.313877	0.782334	19.7836	4.59282	5.02064e-06	0.000380453	3.68506	1.46216	1.24304	1.71991		0.240217	0.0669106	0.109075	0.37136	3.59012	0.000330525	0.0140886	1.27153	1.11525	1.4497		1	1		0.313579	0.066587	4.70932	2.4855e-06	0.000211889	1.36831	1.55907	1.2009		0.187173	0.0738397	2.53486	0.0112493		0.483721	0.158206
526.351	189.374		526.351	526.351	197.715	181.032		0.295364	0.167849	0.422878	23.2423	4.54625	6.23717e-06	0.000455759	3.48149	1.22719	1.12338	1.3406		0.495434	0.116527	0.267045	0.723823	4.25166	2.12192e-05	0.00166875	1.64121	1.3061	2.0623		1	1		0.521321	0.11173	4.66592	3.07236e-06	0.000251442	1.68425	2.09659	1.35301		0.291103	0.134243	2.16847	0.0301227		1.11994	0.234691
461.29	215.631		461.29	461.291	217.577	213.684		-0.730647	-1.04804	-0.413256	17.2618	-4.51822	7.10034e-06	0.000500941	3.35996	0.602634	0.483625	0.750927		-0.211973	0.0454635	-0.30108	-0.122866	-4.66248	3.12429e-06	0.000336437	0.808987	0.740019	0.884382		1	1		-0.195865	0.0435887	-4.49348	7.00673e-06	0.000477859	0.822123	0.895448	0.754803		-0.163876	0.053089	-3.08682	0.00202307		-0.344256	0.0880443
146.046	29.4772		146.046	146.046	37.8743	21.0801		0.246491	0.138786	0.354197	27.0347	4.49177	8.01917e-06	0.000546907	3.24591	1.18632	1.10098	1.27827		0.618651	0.142814	0.338741	0.89856	4.33187	1.47846e-05	0.00126039	1.85642	1.40318	2.45607		1	1		0.636508	0.137849	4.61742	3.88549e-06	0.000294434	1.88987	2.47612	1.44242		0.489328	0.164768	2.9698	0.00297992		1.00926	0.286354
283.082	30.1765		283.082	283.082	36.8982	23.4549		1.33572	0.739847	1.93159	18.4524	4.39964	1.21929e-05	0.000781692	2.85362	2.52401	1.67	3.81476		0.0947097	0.0234111	0.0488247	0.140595	4.0455	5.22119e-05	0.00356085	1.09934	1.05004	1.15096		1	1		0.100633	0.0230741	4.3613	1.29295e-05	0.000801627	1.10587	1.15703	1.05697		0.095826	0.0268771	3.56533	0.000363394		0.0911995	0.0476603
256.094	28.4837		256.094	256.094	36.3688	20.5986		0.851345	0.471504	1.23119	19.7432	4.39904	1.22259e-05	0.000781692	2.85109	1.80418	1.38655	2.3476		0.129103	0.0340832	0.062301	0.195905	3.78787	0.000151944	0.00797119	1.13781	1.06428	1.21641		1	1		0.136711	0.0335286	4.07744	4.55338e-05	0.0025179	1.1465	1.22437	1.07358		0.100105	0.0351004	2.85195	0.00434517		0.60777	0.142608
477.223	163.006		477.222	477.223	161.414	164.598		0.558652	0.306665	0.810639	19.2524	4.35129	1.51457e-05	0.000939033	2.65085	1.47289	1.23685	1.75399		0.219911	0.0623917	0.097626	0.342197	3.52469	0.000423975	0.0154902	1.24597	1.10255	1.40804		1	1		0.259522	0.0576486	4.50178	6.73862e-06	0.000475421	1.29631	1.45138	1.15781		0.121629	0.0672994	1.80729	0.0707175		0.821004	0.166435
142.012	36.4564		142.012	142.012	46.948	25.9649		0.473791	0.257171	0.69041	21.6206	4.29284	1.96309e-05	0.00118132	2.40858	1.38875	1.19513	1.61374		0.224841	0.0591865	0.108838	0.340845	3.79886	0.000145366	0.0078268	1.25212	1.11498	1.40613		1	1		0.236861	0.0572697	4.1359	3.53572e-05	0.00200947	1.26727	1.41781	1.13271		0.302082	0.0856331	3.52763	0.000419304		0.154194	0.0818966
114.933	24.1454		114.933	114.934	29.7752	18.5155		0.844426	0.451155	1.2377	19.7686	4.21429	2.76831e-05	0.00161827	2.08799	1.79555	1.36713	2.35822		0.152669	0.0379922	0.0782051	0.227132	4.01841	5.85914e-05	0.00374619	1.16494	1.08134	1.255		1	1		0.152794	0.0363104	4.20799	2.57652e-05	0.00155046	1.16508	1.25102	1.08505		0.121363	0.0481984	2.51799	0.0118027		0.204036	0.06174
145.014	28.1639		145.014	145.014	37.5925	18.7353		0.29164	0.155011	0.428269	24.5841	4.18947	3.08244e-05	0.00175185	1.98784	1.22403	1.11343	1.34562		0.475815	0.106799	0.266491	0.685138	4.45522	8.3809e-06	0.00077773	1.60932	1.30538	1.98404		1	1		0.416844	0.102452	4.06867	4.72823e-05	0.00254578	1.51717	1.85457	1.24115		0.383009	0.115816	3.30704	0.000942862		1.00317	0.27608
311.074	28.4617		311.074	311.074	37.2244	19.6989		0.765541	0.401785	1.1293	19.7461	4.1306	3.96858e-05	0.00219452	1.75262	1.70001	1.32114	2.18752		0.120896	0.0359821	0.0503721	0.19142	3.35988	0.000779751	0.0221579	1.12851	1.05166	1.21097		1	1		0.135757	0.0359003	3.78151	0.000155883	0.00588701	1.1454	1.2289	1.06758		0.0604057	0.0381096	1.58505	0.112954		0.617757	0.109222
264.107	30.559		264.107	264.107	37.6924	23.4256		0.807847	0.42121	1.19448	22.1001	4.10091	4.50264e-05	0.00236667	1.6352	1.7506	1.33905	2.28863		0.121353	0.0341189	0.0544813	0.188225	3.55677	0.000375444	0.0147723	1.12902	1.05599	1.20711		1	1		0.129529	0.0329655	3.92924	8.52163e-05	0.0038745	1.13829	1.21427	1.06707		0.133675	0.0370382	3.60912	0.00030724		0.0523001	0.08768
244.965	33.4542		244.965	244.966	43.1981	23.7102		0.853127	0.444773	1.26148	23.8124	4.10046	4.51126e-05	0.00236667	1.63342	1.80641	1.3611	2.39742		0.11285	0.031619	0.0508779	0.174822	3.56906	0.000358268	0.0146603	1.11946	1.05219	1.19103		1	1		0.116497	0.0303403	3.83967	0.000123201	0.0050414	1.12355	1.19239	1.05869		0.110192	0.0377562	2.9185	0.00351718		0.119092	0.0578559
524.299	173.873		524.299	524.299	173.21	174.537		0.41997	0.217734	0.622206	16.9308	4.07582	5.00658e-05	0.00256087	1.5366	1.3379	1.16291	1.53923		0.287811	0.0729799	0.144773	0.430849	3.9437	8.02339e-05	0.00482819	1.3335	1.15578	1.53856		1	1		0.269295	0.0713258	3.77556	0.000159647	0.00588701	1.30904	1.50545	1.13826		0.276699	0.0831129	3.32919	0.000870979		0.325228	0.152514
499.933	135.233		499.933	499.934	117.253	153.212		0.698708	0.360921	1.03649	19.7353	4.05983	5.35513e-05	0.00267234	1.47408	1.62305	1.28425	2.05124		0.168625	0.04178	0.0867374	0.250512	4.03601	5.43669e-05	0.00358822	1.18368	1.09061	1.28468		1	1		0.15748	0.0395679	3.98	6.89148e-05	0.00335714	1.17056	1.26495	1.08321		0.100685	0.0462637	2.17632	0.0295314		0.469044	0.0972839
107.05	34.5396		107.05	107.05	44.3849	24.6942		0.40533	0.208578	0.602083	25.0759	4.04337	5.73794e-05	0.0027952	1.40996	1.32439	1.15555	1.51791		0.251393	0.0680948	0.11793	0.384857	3.69181	0.000222662	0.0108468	1.28582	1.12517	1.4694		1	1		0.266245	0.0667773	3.98706	6.68967e-05	0.00333831	1.30506	1.48755	1.14495		0.21306	0.0766258	2.78053	0.00542703		0.395363	0.148499
189.011	34.0304		189.011	189.011	43.9652	24.0957		0.320405	0.163169	0.477642	24.8924	3.99947	6.89014e-05	0.00327843	1.24016	1.24868	1.11974	1.39247		0.30511	0.085943	0.136665	0.473555	3.55014	0.000385025	0.0148634	1.35677	1.14644	1.60569		1	1		0.320266	0.0841585	3.80551	0.000141513	0.00552697	1.37749	1.62453	1.16803		0.264387	0.100347	2.63472	0.00842065		0.417201	0.166485
353.014	161.133		353.014	353.014	169.008	153.258		-0.363578	-0.542477	-0.184678	21.1658	-3.98881	7.20106e-05	0.0033468	1.19923	0.777235	0.686591	0.879845		-0.391748	0.0923207	-0.572693	-0.210803	-4.24334	2.20217e-05	0.00166875	0.675874	0.564004	0.809934		1	1		-0.361221	0.0899919	-4.01393	5.9716e-05	0.0031328	0.696825	0.83124	0.584146		-0.355605	0.110154	-3.22825	0.00124551		-0.477061	0.169237
433.402	159.26		433.402	433.403	154.556	163.964		0.604961	0.306892	0.903031	17.2473	3.9835	7.36101e-05	0.0033468	1.17886	1.52094	1.23704	1.86999		0.176855	0.0487852	0.0812374	0.272472	3.62517	0.000288773	0.0128441	1.19346	1.08463	1.31321		1	1		0.18711	0.0468928	3.99017	6.60246e-05	0.00333831	1.20576	1.32183	1.09988		0.13488	0.0517245	2.60766	0.00911636		0.515016	0.146812
128.932	43.0606		128.932	128.933	33.1636	52.9576		0.54892	0.276937	0.820904	16.4833	3.96115	8.07167e-05	0.00349728	1.09344	1.46299	1.21162	1.76651		0.15334	0.0626852	0.0304795	0.276201	2.4462	0.0144373	0.13488	1.16572	1.03095	1.31811			1		0.223918	0.0538961	4.15461	3.25838e-05	0.00190476	1.25097	1.39035	1.12556		0.0505679	0.0672988	0.751394	0.452416		0.826738	0.172268
314.078	185.049		314.078	314.078	184.365	185.732		-0.457087	-0.683885	-0.230289	16.8019	-3.95562	8.25736e-05	0.00349728	1.07236	0.728456	0.622487	0.852464		-0.189636	0.0571426	-0.301634	-0.0776387	-3.31865	0.000904546	0.0240351	0.82726	0.739609	0.925299		1	1		-0.207112	0.0560875	-3.69266	0.00022192	0.00732337	0.812928	0.907392	0.728299		-0.12023	0.062537	-1.92254	0.0545382		-0.540673	0.140642
190.006	34.3808		190.006	190.006	44.2517	24.5098		1.0175	0.512305	1.5227	21.9381	3.95302	8.34597e-05	0.00349728	1.06247	2.02441	1.42633	2.87328		0.0835064	0.0246294	0.0352336	0.131779	3.39051	0.00069762	0.0209901	1.08709	1.03586	1.14086		1	1		0.090625	0.0242473	3.73753	0.000185837	0.00633705	1.09486	1.14815	1.04404		0.0658988	0.0276857	2.38025	0.0173008		0.15031	0.0539266
187.007	35.7939		187.007	187.007	45.9358	25.652		0.437879	0.220421	0.655337	31.0721	3.95215	8.37571e-05	0.00349728	1.05918	1.35461	1.16507	1.57498		0.212767	0.0610702	0.0930716	0.332462	3.48397	0.000494029	0.017733	1.2371	1.09754	1.3944		1	1		0.229703	0.0592998	3.87359	0.000107243	0.00457124	1.25823	1.4133	1.12016		0.17918	0.0698158	2.56647	0.0102738		0.322198	0.126021
188.01	34.6518		188.01	188.011	44.71	24.5935		0.521407	0.261753	0.78106	27.365	3.94128	8.75758e-05	0.0035836	1.01788	1.43535	1.19893	1.71839		0.173427	0.0515959	0.0723009	0.274553	3.36126	0.000775884	0.0221579	1.18937	1.07498	1.31594		1	1		0.186408	0.0497483	3.74703	0.000178944	0.00632705	1.20491	1.32832	1.09297		0.144821	0.059984	2.41433	0.0157641		0.25479	0.101163
204.981	33.2784		204.981	204.981	42.7803	23.7766		-0.954236	-1.43006	-0.478413	23.609	-3.9361	8.94551e-05	0.00358873	0.998221	0.516115	0.371116	0.717767		-0.128305	0.0342652	-0.195464	-0.0611463	-3.74447	0.000180778	0.00924678	0.879585	0.822453	0.940686		1	1		-0.135247	0.0345923	-3.90975	9.23934e-05	0.00402206	0.8735	0.934778	0.816239		-0.137835	0.0403345	-3.41731	0.000632427		-0.10359	0.0649522
209.046	30.1097		209.045	209.046	37.0302	23.1893		0.873303	0.433457	1.31315	17.9156	3.8969	0.000104941	0.00412902	0.850447	1.83185	1.35047	2.48483		0.139786	0.0411748	0.0590848	0.220487	3.39494	0.000686439	0.0209901	1.15003	1.06087	1.24668		1	1		0.188303	0.0405978	4.63826	3.51351e-06	0.000276486	1.2072	1.30718	1.11486		0.173316	0.0586393	2.95563	0.00312034		0.107176	0.0578291
267.072	32.8807		267.072	267.073	42.906	22.8553		-0.521221	-0.784413	-0.258028	22.3901	-3.88689	0.000109284	0.00415257	0.812934	0.696782	0.580588	0.83623		-0.194501	0.0539681	-0.300277	-0.0887259	-3.60401	0.000313347	0.0136406	0.823245	0.740613	0.915096		1	1		-0.198645	0.0531262	-3.73911	0.000184676	0.00633705	0.819841	0.909812	0.738768		-0.136434	0.0569835	-2.39427	0.0166535		-0.700002	0.168129
418.245	172.012		418.245	418.245	170.289	173.735		0.583575	0.288842	0.878308	17.3592	3.88618	0.000109599	0.00415257	0.810277	1.49856	1.22166	1.83822		0.181048	0.0526649	0.0778263	0.284269	3.43773	0.000586615	0.0190665	1.19847	1.08093	1.32879		1	1		0.194132	0.0493768	3.93165	8.4366e-05	0.0038745	1.21426	1.33764	1.10225		0.123192	0.0558712	2.20493	0.0274593		0.642172	0.157733
400.278	221.12		400.278	400.278	222.968	219.271		-0.695781	-1.04886	-0.342699	22.0554	-3.8677	0.000118091	0.00439298	0.741274	0.617375	0.483349	0.788564		-0.110542	0.0368416	-0.18275	-0.0383337	-3.00047	0.00269567	0.047546	0.895349	0.832976	0.962392		1	1		-0.122699	0.0359987	-3.40844	0.000653365	0.0146137	0.88453	0.949194	0.82427		-0.0731418	0.0378255	-1.93367	0.0531543		-0.801508	0.162584
188.007	34.3172		188.006	188.007	44.2809	24.3535		0.676007	0.329066	1.02295	23.6275	3.82429	0.000140548	0.00513502	0.580439	1.59771	1.2562	2.03207		0.126656	0.0370385	0.0540616	0.19925	3.41957	0.000627207	0.0197425	1.13503	1.05555	1.22049		1	1		0.132548	0.0357505	3.70759	0.00020924	0.0070181	1.14173	1.22461	1.06447		0.122807	0.0447972	2.7414	0.00611773		0.134971	0.0658477
312.143	35.6335		312.143	312.143	46.5886	24.6784		0.964851	0.462125	1.46758	20.3857	3.7669	0.00017646	0.00633397	0.370512	1.95186	1.37757	2.76557		0.0782706	0.0253048	0.0286742	0.127867	3.09312	0.00198065	0.0389654	1.08142	1.02909	1.1364		1	1		0.0906839	0.0246687	3.67608	0.000236849	0.00757176	1.09492	1.14916	1.04324		0.037303	0.028648	1.30211	0.192877		0.223702	0.0539763
525.222	159.913		525.222	525.222	154.938	164.888		0.467417	0.223188	0.711646	20.23	3.75631	0.000183962	0.00648943	0.332132	1.38263	1.16731	1.63767		0.267399	0.0657585	0.138515	0.396284	4.06639	4.7748e-05	0.0033687	1.30656	1.14857	1.48629		1	1		0.237666	0.0606913	3.91597	9.00409e-05	0.00400486	1.26828	1.42849	1.12604		0.226353	0.0878927	2.57533	0.0100144		0.319588	0.099107
352.257	232.034		352.257	352.257	234.646	229.422		0.6559	0.31092	1.00088	18.9156	3.73163	0.000202644	0.00702727	0.243031	1.5756	1.2405	2.00122		0.140686	0.0406294	0.061054	0.220318	3.46267	0.000534846	0.0188671	1.15106	1.06296	1.24647		1	1		0.138463	0.0389147	3.5581	0.000373541	0.0104302	1.14851	1.23953	1.06416		0.0886988	0.0442288	2.00545	0.0449144		0.421653	0.102821
162.02	36.7012		162.02	162.02	48.4274	24.9751		-0.536717	-0.820262	-0.253172	19.445	-3.71517	0.000216075	0.00726363	0.183945	0.689338	0.566339	0.839049		-0.194505	0.0544235	-0.301173	-0.0878367	-3.57391	0.000351685	0.0146603	0.823242	0.73995	0.91591		1	1		-0.202636	0.0514679	-3.93714	8.24592e-05	0.0038745	0.816575	0.903247	0.73822		-0.0539152	0.0639424	-0.843184	0.399126		-0.564085	0.103673
304.236	219.285		304.236	304.236	219.047	219.524		0.194111	0.0915471	0.296674	27.2726	3.7146	0.00021656	0.00726363	0.181883	1.14402	1.06551	1.22831		0.581487	0.14972	0.288041	0.874933	3.88383	0.000102823	0.00601076	1.7887	1.33381	2.39871		1	1		0.51163	0.136564	3.74644	0.000179359	0.00632705	1.66801	2.17994	1.2763		0.273109	0.190525	1.43345	0.151728		1.07938	0.242091
305.249	230.225		305.248	305.249	230.962	229.488		0.202989	0.0951694	0.310809	26.5432	3.69513	0.000233567	0.00770771	0.112314	1.15108	1.06819	1.2404		0.464722	0.138984	0.192319	0.737125	3.34371	0.000826651	0.0225941	1.59157	1.21206	2.08992		1	1		0.462202	0.127652	3.62079	0.000293707	0.00870907	1.58757	2.03888	1.23615		0.129799	0.16891	0.76845	0.44222		1.16686	0.244564
347.244	211.211		347.244	347.244	211.714	210.709		-0.255713	-0.392582	-0.118844	22.1358	-3.66693	0.000260431	0.0084578	0.0122048	0.837573	0.761765	0.920925		-0.424926	0.115011	-0.650343	-0.199508	-3.69465	0.00022019	0.0108468	0.653818	0.521867	0.819134		1	1		-0.414718	0.109061	-3.80262	0.000143172	0.00552697	0.660526	0.817946	0.533403		-0.260358	0.136482	-1.90764	0.0564381		-0.828062	0.213613
451.947	44.5422		451.947	451.947	54.6542	34.4302		0.517428	0.239989	0.794867	20.2042	3.66047	0.000266982	0.00853508	-0.0106283	1.4314	1.18098	1.73492		0.164712	0.0477186	0.0711855	0.258239	3.45174	0.000556984	0.0190619	1.17905	1.07378	1.29465		1	1		0.166129	0.0472252	3.51781	0.000435116	0.0117138	1.18073	1.29523	1.07634		0.14069	0.0517044	2.72104	0.00650769		0.30275	0.123941
432.083	256.627		432.083	432.083	263.987	249.267		-0.219703	-0.33814	-0.101266	19.0607	-3.64085	0.00028785	0.00898587	-0.0797669	0.858742	0.79106	0.932215		-0.426101	0.131756	-0.684339	-0.167863	-3.23401	0.00122066	0.0283803	0.65305	0.504424	0.845469		1	1		-0.49413	0.129558	-3.81398	0.000136745	0.00548588	0.610101	0.786472	0.473282		-0.282363	0.147818	-1.91021	0.0561062		-0.981798	0.290642
299.201	200.414		299.201	299.201	197.358	203.471		0.544105	0.250475	0.837734	19.0823	3.63695	0.000292172	0.00898587	-0.0934535	1.45812	1.1896	1.78724		0.144478	0.0457827	0.0547453	0.23421	3.15573	0.00160098	0.0334246	1.15544	1.05627	1.26391		1	1		0.152628	0.0444297	3.43528	0.000591952	0.0139097	1.16489	1.27088	1.06774		0.0873171	0.0506096	1.72531	0.0844723		0.401983	0.107418
263.103	31.2954		263.103	263.103	39.1158	23.475		0.333935	0.153205	0.514666	25.4475	3.62649	0.000304074	0.00898587	-0.130115	1.26045	1.11204	1.42866		0.248305	0.0767279	0.0979207	0.398689	3.23617	0.00121145	0.0283803	1.28185	1.10288	1.48987		1	1		0.272087	0.0749691	3.62932	0.000284173	0.00855027	1.3127	1.52048	1.13332		0.261488	0.0855667	3.05595	0.00224346		0.1942	0.173344
233.012	32.0009		233.012	233.012	40.0195	23.9822		-1.07639	-1.65925	-0.493543	20.0419	-3.62467	0.000306192	0.00898587	-0.136487	0.474212	0.316604	0.710279		-0.0859669	0.0242594	-0.133515	-0.0384193	-3.54365	0.000394629	0.0149521	0.917625	0.875015	0.962309		1	1		-0.090749	0.0240506	-3.77326	0.00016113	0.00588701	0.913247	0.957327	0.871196		-0.0944245	0.0281858	-3.35008	0.000807894		-0.0617949	0.04765
189.003	34.3209		189.003	189.003	44.2132	24.4285		0.489746	0.224364	0.755129	26.5623	3.62205	0.000309266	0.00898587	-0.145656	1.4042	1.16826	1.68778		0.157681	0.0511294	0.0574692	0.257893	3.08396	0.00204266	0.0398027	1.17079	1.05915	1.2942		1	1		0.169546	0.0486396	3.48576	0.000490734	0.0123214	1.18477	1.30327	1.07704		0.125145	0.0596194	2.09906	0.0358113		0.248142	0.0994112
338.27	168.78		338.27	338.27	165.561	171.998		0.433855	0.198697	0.669012	18.2838	3.62111	0.000310377	0.00898587	-0.148947	1.35084	1.14766	1.58998		0.187878	0.0578387	0.0745162	0.30124	3.24831	0.00116093	0.0281624	1.20669	1.07736	1.35153		1	1		0.203663	0.0569958	3.5733	0.000352515	0.0100173	1.22588	1.37077	1.09631		0.166866	0.0646784	2.57993	0.00988191		0.271761	0.129229
607.473	219.095		607.472	607.473	218.689	219.501		0.529009	0.24218	0.815838	20.8755	3.61988	0.000311826	0.00898587	-0.153223	1.44294	1.18278	1.76032		0.205285	0.0537566	0.0999236	0.310645	3.81878	0.000134113	0.00762209	1.22787	1.10509	1.36431		1	1		0.177983	0.0483069	3.68442	0.000229223	0.00744427	1.19481	1.31346	1.08687		0.0623475	0.0759773	0.820607	0.41187		0.348568	0.0760694
583.345	164.512		583.345	583.345	164.738	164.287		0.488168	0.221449	0.754888	18.4948	3.59228	0.000346251	0.0098393	-0.249294	1.40266	1.1659	1.6875		0.186541	0.0543743	0.0799692	0.293113	3.43068	0.000602067	0.0192473	1.20507	1.08325	1.34059		1	1		0.188442	0.0517561	3.64097	0.000271617	0.00829445	1.20737	1.33627	1.0909		0.107481	0.061265	1.75437	0.0793671		0.479882	0.118011
151.051	33.6125		151.051	151.051	49.0632	18.1618		-0.505911	-0.783207	-0.228614	20.495	-3.58084	0.000361548	0.0101332	-0.288928	0.704216	0.581074	0.853454		-0.168704	0.050025	-0.266751	-0.0706567	-3.37239	0.000745185	0.0220964	0.844759	0.765864	0.931782		1	1		-0.179066	0.0490646	-3.6496	0.000262647	0.00814204	0.836051	0.920444	0.759395		-0.147274	0.05573	-2.64264	0.00822627		-0.257591	0.113501
503.238	165.81		503.237	503.238	163.973	167.647		0.459105	0.207114	0.711096	18.3787	3.57587	0.000368378	0.0101852	-0.306084	1.37469	1.15438	1.63705		0.173824	0.0587984	0.0585816	0.289067	2.95628	0.00311378	0.05309	1.18985	1.06033	1.33518			1		0.206207	0.0562452	3.66621	0.000246169	0.00774864	1.22901	1.37224	1.10072		0.0984842	0.0618003	1.59359	0.111028		0.893318	0.190981
326.187	159.038		326.187	326.188	156.765	161.31		0.569542	0.254451	0.884633	19.2503	3.54768	0.000409499	0.0111711	-0.403031	1.48405	1.19288	1.84629		0.157689	0.0434061	0.0726143	0.242763	3.63287	0.000280289	0.0127438	1.1708	1.07532	1.27477		1	1		0.148931	0.042496	3.50459	0.000457305	0.0119955	1.16059	1.2614	1.06784		0.186727	0.0487881	3.8273	0.000129556		0.047427	0.0950701
286.06	27.6079		286.06	286.06	35.1237	20.0921		0.512454	0.228318	0.796591	19.6472	3.53983	0.00042169	0.0113523	-0.42989	1.42647	1.17147	1.73699		0.174688	0.0480292	0.0805522	0.268823	3.63711	0.000275709	0.0127438	1.19087	1.08389	1.30842		1	1		0.161302	0.0469939	3.4324	0.000598265	0.0139097	1.17504	1.28841	1.07164		0.12243	0.0538065	2.27537	0.0228837		0.379587	0.106544
197.068	32.308		197.068	197.068	40.9467	23.6693		-0.818132	-1.27267	-0.363593	21.4255	-3.5327	0.000433066	0.0115072	-0.454257	0.567176	0.413893	0.777227		-0.110724	0.0310734	-0.171627	-0.0498213	-3.56331	0.00036621	0.0146915	0.895186	0.842293	0.951399		1	1		-0.109565	0.0308155	-3.55551	0.00037724	0.0104302	0.896224	0.952023	0.843696		-0.105154	0.0346542	-3.03439	0.0024102		-0.133574	0.0701909
559.337	191.995		559.336	559.337	204.176	179.813		0.338211	0.149403	0.527019	18.2012	3.51579	0.000461183	0.0120972	-0.511814	1.26419	1.10911	1.44095		0.25376	0.0812922	0.0944303	0.41309	3.12158	0.00179884	0.0363908	1.28886	1.09903	1.51148		1	1		0.278002	0.0783903	3.54638	0.000390566	0.0106546	1.32049	1.53979	1.13242		0.320979	0.0940456	3.41302	0.000642483		0.0551096	0.161673
254.994	34.0063		254.994	254.995	44.8509	23.1617		0.702967	0.309006	1.09693	22.2287	3.50216	0.000485081	0.012563	-0.558015	1.62785	1.23885	2.13899		0.109959	0.0341852	0.0429575	0.176961	3.21658	0.0012973	0.029492	1.11623	1.04389	1.19358		1	1		0.11416	0.0326103	3.50073	0.000463981	0.0120165	1.12093	1.19492	1.05153		0.130027	0.0404049	3.21811	0.00129037		0.0594077	0.0641279
583.473	221.408		583.472	583.473	221.143	221.674		0.450696	0.197167	0.704225	19.7986	3.48908	0.000509102	0.0128881	-0.602196	1.3667	1.14644	1.62927		0.202017	0.0587421	0.0868843	0.317149	3.43904	0.000583772	0.0190665	1.22387	1.09077	1.37321		1	1		0.188294	0.0554472	3.39592	0.00068398	0.0150476	1.20719	1.34578	1.08287		0.109054	0.0714048	1.52726	0.126695		0.396665	0.103323
361.26	213.509		361.259	361.26	216.758	210.261		-0.224873	-0.351393	-0.0983541	22.9388	-3.48848	0.000510232	0.0128881	-0.604222	0.85567	0.783827	0.934098		-0.444106	0.125824	-0.690717	-0.197495	-3.52958	0.000416225	0.0154836	0.641397	0.501216	0.820784		1	1		-0.426481	0.118652	-3.5944	0.000325139	0.00950334	0.652802	0.82372	0.517349		-0.243689	0.147377	-1.65351	0.0982276		-0.982971	0.241658
229.019	51.6277		229.018	229.019	45.7107	57.5448		-0.747256	-1.17191	-0.322599	19.6748	-3.45371	0.000579732	0.0144361	-0.720853	0.595736	0.443832	0.799628		-0.104207	0.0334096	-0.169689	-0.0387254	-3.11907	0.0018142	0.0363908	0.901039	0.843928	0.962015		1	1		-0.112082	0.0325603	-3.44229	0.000576818	0.0138843	0.893971	0.952882	0.838702		-0.129246	0.0383952	-3.36621	0.0007621		-0.026136	0.0677973
571.437	246.774		571.437	571.437	250.89	242.659		-0.483057	-0.757794	-0.208321	15.52	-3.45094	0.000585629	0.0144361	-0.730091	0.71546	0.5914	0.865544		-0.153674	0.0511527	-0.253932	-0.0534168	-3.00423	0.00266258	0.0473708	0.857551	0.775745	0.947985		1	1		-0.176	0.049152	-3.58074	0.000342625	0.0098734	0.838618	0.923428	0.761597		-0.0919563	0.0617496	-1.48918	0.13644		-0.288654	0.0913194
240.205	206.062		240.205	240.205	203.674	208.45		0.422403	0.180668	0.664137	18.864	3.4296	0.00063301	0.0154117	-0.801069	1.34016	1.13341	1.58462		0.168861	0.0558735	0.0593514	0.278371	3.02221	0.00250937	0.0458408	1.18396	1.06115	1.32098		1	1		0.173033	0.0536202	3.227	0.00125095	0.0245905	1.1889	1.32066	1.0703		0.0826241	0.0620585	1.33139	0.183061		0.537952	0.128387
246.006	33.2153		246.006	246.007	42.6557	23.7749		1.09094	0.465468	1.71642	19.6764	3.42332	0.000647615	0.0154117	-0.821869	2.13013	1.38076	3.28619		0.0774489	0.0233719	0.0316409	0.123257	3.31377	0.000920487	0.0241451	1.08053	1.03215	1.13117		1	1		0.0752624	0.0227096	3.31412	0.000919308	0.0195928	1.07817	1.12724	1.03123		0.0821769	0.0292884	2.80579	0.00501941		0.0691595	0.0387806
300.2	165.609		300.2	300.2	162.627	168.59		-0.328868	-0.517423	-0.140312	21.0476	-3.42324	0.000647805	0.0154117	-0.822136	0.796161	0.698618	0.907323		-0.231112	0.0752297	-0.378559	-0.0836645	-3.07209	0.00212569	0.0410299	0.793651	0.684847	0.91974		1	1		-0.236423	0.0733088	-3.22503	0.00125958	0.0245905	0.789446	0.911432	0.683787		-0.149524	0.0814607	-1.83554	0.0664261		-0.704048	0.196127
362.263	213.141		362.263	362.263	214.483	211.8		-0.392109	-0.617271	-0.166948	19.8616	-3.41797	0.000660306	0.0154411	-0.839562	0.762015	0.651903	0.890725		-0.206191	0.0659171	-0.335386	-0.0769962	-3.12804	0.00175975	0.0363682	0.813677	0.715062	0.925893		1	1		-0.214843	0.0630287	-3.40866	0.000652836	0.0146137	0.806668	0.912737	0.712925		-0.122081	0.0708432	-1.72325	0.0848433		-0.74867	0.179913
128.009	27.71		128.009	128.009	34.9747	20.4453		0.721885	0.306975	1.1368	17.7176	3.41483	0.000667859	0.0154411	-0.84993	1.64934	1.23711	2.19892		0.112249	0.0342085	0.0452021	0.179297	3.28134	0.00103317	0.026097	1.11879	1.04624	1.19638		1	1		0.113904	0.0326926	3.48409	0.000493819	0.0123214	1.12064	1.1948	1.05109		0.0898121	0.0369066	2.43349	0.0149539		0.249087	0.0911427
327.218	119.656		327.218	327.218	104.09	135.222		-0.411279	-0.647775	-0.174783	18.3686	-3.41325	0.00067168	0.0154411	-0.85513	0.751956	0.638264	0.8859		-0.181542	0.0566685	-0.29261	-0.0704734	-3.20357	0.00135734	0.0305178	0.833983	0.746313	0.931952		1	1		-0.177668	0.0554022	-3.20687	0.00134188	0.0251879	0.837221	0.933253	0.75107		-0.165845	0.0624025	-2.65767	0.0078684		-0.255373	0.135336
365.246	28.5534		365.246	365.247	36.6453	20.4614		0.317546	0.134495	0.500596	19.6531	3.40479	0.000692562	0.0157443	-0.88303	1.24621	1.09771	1.4148		0.244272	0.0740191	0.0991969	0.389346	3.30012	0.000966447	0.0250298	1.27669	1.10428	1.47602		1	1		0.244166	0.0724052	3.37222	0.000745645	0.0160588	1.27656	1.4712	1.10766		0.219107	0.0812429	2.69694	0.00699802		0.367199	0.179562
129.083	33.451		129.083	129.083	42.5652	24.3367		-0.280735	-0.442827	-0.118643	22.7371	-3.39931	0.000706387	0.0158139	-0.901038	0.823171	0.735692	0.921053		-0.263381	0.0900068	-0.439792	-0.0869715	-2.92624	0.00343085	0.0561561	0.768449	0.644171	0.916703			1		-0.285496	0.08854	-3.22449	0.00126197	0.0245905	0.751641	0.894082	0.631893		-0.294227	0.101783	-2.89074	0.0038434		-0.152739	0.192769
207.066	35.1076		207.066	207.066	46.5484	23.6667		-0.694316	-1.09542	-0.293213	19.0934	-3.39748	0.000711084	0.0158139	-0.907075	0.618002	0.468	0.816082		-0.100712	0.0330386	-0.165466	-0.0359575	-3.04831	0.00230132	0.0428045	0.904193	0.847498	0.964681		1	1		-0.110571	0.0326672	-3.38478	0.000712352	0.015505	0.895323	0.954523	0.839794		-0.0848195	0.037505	-2.26155	0.0237251		-0.15577	0.069808
439.225	164.626		439.225	439.225	162.554	166.698		0.461589	0.194494	0.728683	18.412	3.39191	0.00072548	0.0159606	-0.92533	1.37706	1.14432	1.65713		0.171777	0.0590191	0.0561021	0.287453	2.91054	0.00360805	0.0576725	1.18741	1.05771	1.33303			1		0.193688	0.0551519	3.51191	0.000444907	0.0118218	1.21372	1.35227	1.08936		0.08571	0.0622017	1.37794	0.168223		0.948859	0.186903
124.991	28.6959		124.991	124.991	36.6803	20.7115		-0.256194	-0.404571	-0.107818	22.2237	-3.38891	0.000733381	0.0159627	-0.935195	0.837294	0.755461	0.927991		-0.297591	0.0913199	-0.476575	-0.118607	-3.25878	0.00111894	0.027919	0.742605	0.620906	0.888156		1	1		-0.29109	0.0894046	-3.25587	0.00113045	0.0233627	0.747449	0.890603	0.627305		-0.277977	0.100552	-2.76451	0.00570078		-0.389936	0.218176
333.228	194.031		333.228	333.228	194.089	193.972		-0.477208	-0.754128	-0.200288	16.721	-3.38227	0.000751091	0.0161761	-0.956921	0.718366	0.592904	0.870377		-0.173994	0.0513033	-0.274546	-0.0734412	-3.39148	0.000695175	0.0209901	0.840302	0.759917	0.929191		1	1		-0.168127	0.0492056	-3.41682	0.000633566	0.0145649	0.845247	0.930825	0.767536		-0.0979089	0.0707622	-1.38363	0.166471		-0.258304	0.0744888
500.485	190.872		500.485	500.485	192.897	188.847		-0.275603	-0.435903	-0.115303	17.747	-3.37447	0.000772412	0.016462	-0.9824	0.826105	0.739231	0.923188		-0.294774	0.0908087	-0.472756	-0.116792	-3.2461	0.00116999	0.0281624	0.7447	0.623282	0.88977		1	1		-0.303842	0.088091	-3.44918	0.000562296	0.0136959	0.737978	0.877057	0.620953		-0.223221	0.102172	-2.18476	0.0289067		-0.563844	0.19813
416.229	165.81		416.229	416.229	163.003	168.617		0.50808	0.210692	0.805468	17.3992	3.35323	0.000833368	0.017578	-1.0515	1.42216	1.15724	1.74771		0.137377	0.0456061	0.0479907	0.226763	3.01225	0.00259318	0.0468131	1.14726	1.04916	1.25453		1	1		0.14319	0.0446293	3.20843	0.00133462	0.0251879	1.15395	1.25944	1.0573		0.0954716	0.0469572	2.03316	0.0420363		0.834275	0.191493
207.015	28.0545		207.014	207.015	36.3337	19.7754		-0.645329	-1.02375	-0.266911	21.62	-3.34706	0.000851889	0.0177854	-1.07149	0.639347	0.491837	0.831097		-0.11962	0.037665	-0.193441	-0.0457976	-3.17588	0.00149381	0.0325141	0.887258	0.824118	0.955235		1	1		-0.123404	0.0373978	-3.29977	0.000967638	0.0204102	0.883906	0.95113	0.821434		-0.0804242	0.0390722	-2.05835	0.0395566		-0.634545	0.141619
188.002	32.2233		188.002	188.002	40.4755	23.9712		-0.997911	-1.58581	-0.410009	21.6051	-3.33151	0.000900292	0.018606	-1.12172	0.500724	0.333137	0.752619		-0.0714891	0.0230626	-0.116691	-0.0262873	-3.09979	0.00193658	0.0384684	0.931006	0.88986	0.974055		1	1		-0.074219	0.0231404	-3.20734	0.00133969	0.0251879	0.928468	0.971549	0.887298		-0.0823992	0.0261782	-3.14763	0.00164602		-0.0336647	0.048743
401.282	222.144		401.281	401.282	223.703	220.585		-0.516571	-0.82217	-0.210971	16.7471	-3.31766	0.000945548	0.0193459	-1.16628	0.699031	0.565591	0.863956		-0.230345	0.0582838	-0.34458	-0.116111	-3.95213	7.74577e-05	0.00480238	0.794259	0.708518	0.890376		1	1		-0.199208	0.0518052	-3.84533	0.00012039	0.00502689	0.819379	0.906948	0.740265		-0.23377	0.101208	-2.3098	0.020899		-0.228646	0.0712924
104.035	30.1006		104.035	104.035	38.0908	22.1104		0.10186	0.0414885	0.162231	24.4583	3.31152	0.000966273	0.0195742	-1.18596	1.07316	1.02918	1.11902		0.790587	0.236824	0.32642	1.25475	3.33829	0.000842966	0.0226935	2.20469	1.386	3.50698		1	1		0.778579	0.228532	3.40687	0.000657114	0.0146137	2.17838	3.40928	1.39188		0.570157	0.27014	2.1106	0.034807		1.52256	0.492266
587.318	191.08		587.318	587.318	196.292	185.868		-0.285868	-0.456166	-0.11557	21.7089	-3.29466	0.00102539	0.0205681	-1.23986	0.820248	0.728921	0.923018		-0.308744	0.0894711	-0.484104	-0.133384	-3.45077	0.000558999	0.0190619	0.734369	0.616249	0.875129		1	1		-0.301565	0.0872692	-3.45557	0.000549127	0.0135363	0.73966	0.877641	0.623371		-0.32552	0.110533	-2.94499	0.00322962		-0.276864	0.152372
239.093	35.46		239.092	239.093	46.4582	24.4617		-0.728765	-1.1656	-0.291931	22.7361	-3.27436	0.001101	0.0218704	-1.30439	0.60342	0.445779	0.816808		-0.111318	0.0339003	-0.177762	-0.0448751	-3.2837	0.00102454	0.026097	0.894654	0.837142	0.956117		1	1		-0.108606	0.0330818	-3.28295	0.00102727	0.021447	0.897084	0.957178	0.840763		-0.119081	0.0397838	-2.99319	0.00276077		-0.0907417	0.0647747
567.387	200.901		567.387	567.387	206.314	195.488		0.463831	0.185334	0.742328	17.3552	3.26885	0.0011224	0.0219505	-1.32184	1.3792	1.13708	1.67287		0.168043	0.0501406	0.0697695	0.266317	3.35144	0.000803923	0.0225319	1.18299	1.07226	1.30515		1	1		0.160384	0.049452	3.24322	0.00118188	0.0241812	1.17396	1.29345	1.06551		0.165615	0.0552	3.00027	0.0026974		0.179498	0.119889
308.098	30.9952		308.098	308.098	41.4057	20.5846		0.424682	0.16961	0.679754	22.584	3.2678	0.00112649	0.0219505	-1.32514	1.34228	1.12475	1.60187		0.180038	0.0608626	0.0607498	0.299327	2.95811	0.00309531	0.05309	1.19726	1.06263	1.34895			1		0.204605	0.0596055	3.43266	0.000597702	0.0139097	1.22704	1.3791	1.09175		0.0660669	0.0699257	0.944816	0.344753		0.536202	0.123613
582.341	165.856		582.341	582.341	165.856	165.855		0.303267	0.120627	0.485908	21.5818	3.259	0.00116162	0.0224214	-1.35296	1.23394	1.08721	1.40047		0.23972	0.0759428	0.0908744	0.388565	3.15658	0.00159631	0.0334246	1.27089	1.09513	1.47486		1	1		0.232097	0.0740718	3.1334	0.00172794	0.0315658	1.26124	1.45831	1.0908		0.151196	0.0839528	1.80097	0.0717077		0.638343	0.178151
274.002	27.4619		274.002	274.003	35.1531	19.7706		-0.761112	-1.22065	-0.301571	17.8272	-3.25072	0.00119554	0.0227006	-1.37904	0.590041	0.429088	0.811368		-0.0821218	0.0281038	-0.137204	-0.0270393	-2.92208	0.00347698	0.0564595	0.92116	0.871792	0.973323			1		-0.0862935	0.027708	-3.11439	0.00184327	0.033189	0.917325	0.96852	0.868836		-0.0778371	0.0316318	-2.46072	0.0138658		-0.0981799	0.0612365
387.275	216.137		387.275	387.275	217.584	214.69		-0.347606	-0.557524	-0.137687	22.4719	-3.25006	0.00119827	0.0227006	-1.38111	0.785887	0.679467	0.908975		-0.19993	0.0671061	-0.331455	-0.068404	-2.9793	0.00288904	0.0505211	0.818788	0.717878	0.933883			1		-0.205516	0.0669504	-3.06967	0.00214296	0.0365374	0.814227	0.9284	0.714096		-0.109424	0.0732526	-1.49379	0.135232		-0.672364	0.167361
374.263	214.626		374.263	374.263	217.647	211.606		-0.550227	-0.883148	-0.217306	18.8587	-3.24381	0.00122456	0.0229858	-1.40076	0.682913	0.542183	0.86017		-0.114791	0.0419605	-0.197032	-0.0325497	-2.73569	0.00622505	0.0812314	0.891553	0.821165	0.967974			1		-0.12409	0.0398563	-3.11343	0.00184924	0.033189	0.8833	0.955069	0.816925		-0.0550061	0.0457753	-1.20165	0.229498		-0.429286	0.104989
507.272	159.978		507.272	507.272	156.624	163.332		-0.205657	-0.330583	-0.0807322	21.0864	-3.23109	0.00127969	0.0238022	-1.44062	0.867143	0.795215	0.945578		-0.363978	0.119252	-0.597708	-0.130248	-3.05217	0.00227195	0.0428045	0.694907	0.550071	0.877878		1	1		-0.38289	0.118988	-3.21788	0.0012914	0.0249264	0.681888	0.860989	0.540043		-0.241221	0.131601	-1.83297	0.0668072		-0.927516	0.281968
173.987	32.2371		173.987	173.987	40.7714	23.7029		-1.28113	-2.06314	-0.499118	21.4152	-3.2154	0.00135088	0.0249	-1.4896	0.411473	0.239294	0.707539		-0.0549093	0.0180046	-0.0901976	-0.0196209	-3.04974	0.0022904	0.0428045	0.946571	0.913751	0.98057		1	1		-0.0573871	0.017723	-3.238	0.00120369	0.0243837	0.944228	0.977605	0.911992		-0.0717494	0.0208824	-3.43588	0.000590632		-0.0061289	0.035541
305.239	219.194		305.239	305.239	218.854	219.534		0.239017	0.0916157	0.386419	23.7992	3.1826	0.00151161	0.0276139	-1.5912	1.18019	1.06556	1.30714		0.305933	0.0948829	0.119966	0.4919	3.22433	0.00126269	0.0290278	1.35789	1.12746	1.63542		1	1		0.271488	0.092647	2.93035	0.00338583	0.0502899	1.31192	1.57314	1.09406		0.241201	0.114488	2.10679	0.035136		0.447909	0.169553
339.209	219.013		339.209	339.21	218.547	219.479		0.372019	0.142343	0.601696	21.0631	3.17909	0.00152979	0.0276987	-1.602	1.29416	1.1037	1.5175		0.149969	0.0546379	0.0428805	0.257057	2.74478	0.00605522	0.080448	1.1618	1.04381	1.29312			1		0.158289	0.0540198	2.93021	0.00338738	0.0502899	1.1715	1.30235	1.05381		0.0819119	0.0628107	1.30411	0.192197		0.361632	0.110769
443.247	276.092		443.247	443.247	284.983	267.202		-0.181765	-0.294098	-0.069432	18.2302	-3.17584	0.00154688	0.0277624	-1.61203	0.881624	0.815582	0.953013		-0.350585	0.122581	-0.59084	-0.11033	-2.86002	0.00423612	0.0642008	0.704276	0.553862	0.895538			1		-0.385988	0.122864	-3.14158	0.00168038	0.0309734	0.679779	0.864872	0.534298		-0.250329	0.135758	-1.84393	0.0651929		-0.793139	0.285228
398.263	210.686		398.263	398.263	212.443	208.93		-0.430197	-0.696602	-0.163792	16.6079	-3.16943	0.00158101	0.0281282	-1.63173	0.74216	0.617024	0.892675		-0.20088	0.0600865	-0.318647	-0.0831128	-3.34318	0.000828231	0.0225941	0.818011	0.727132	0.920247		1	1		-0.194032	0.0555667	-3.49187	0.000479656	0.0122672	0.823632	0.918401	0.738642		-0.0876637	0.0950467	-0.922322	0.356361		-0.276247	0.0775486
433.069	159.105		433.069	433.069	154.373	163.838		0.524538	0.197868	0.851209	17.0989	3.15153	0.00167996	0.029631	-1.6865	1.43847	1.147	1.80401		0.114713	0.041953	0.0324862	0.196939	2.73431	0.00625107	0.0812314	1.12155	1.03302	1.21767			1		0.126571	0.0408587	3.09777	0.00194984	0.0343912	1.13493	1.22956	1.04759		0.0864076	0.0430917	2.0052	0.0449415		0.629146	0.183707
303.233	220.049		303.233	303.233	220.524	219.574		0.164843	0.0617824	0.267903	29.5307	3.1393	0.00175087	0.0306178	-1.72378	1.12104	1.04375	1.20406		0.471305	0.148717	0.179826	0.762785	3.16915	0.00152885	0.0329267	1.60208	1.19701	2.14424		1	1		0.435972	0.135079	3.22754	0.00124861	0.0245905	1.54647	2.01522	1.18675		0.111136	0.183807	0.604635	0.545421		1.15398	0.253056
169.026	29.2352		169.025	169.026	37.2064	21.2641		-0.187533	-0.305335	-0.0697304	22.5413	-3.12448	0.00184044	0.0319114	-1.76874	0.878106	0.809254	0.952816		-0.326908	0.113865	-0.55008	-0.103736	-2.871	0.00409174	0.0629452	0.72115	0.576904	0.901464			1		-0.339542	0.113259	-2.99793	0.00271822	0.0431122	0.712097	0.889092	0.570336		-0.198011	0.129713	-1.52653	0.126878		-0.759837	0.237724
478.879	66.3969		478.878	478.879	76.9845	55.8093		0.188999	0.0701054	0.307893	18.6272	3.12001	0.00186832	0.0321226	-1.78228	1.13997	1.04979	1.2379		0.2782	0.116031	0.0507838	0.505616	2.39764	0.0165011	0.143616	1.32075	1.0521	1.65801			1		0.358037	0.11582	3.09132	0.0019927	0.0345514	1.43052	1.79507	1.14		0.109869	0.128474	0.855187	0.392448		1.02308	0.270257
316.17	35.5725		316.17	316.171	46.1956	24.9494		-0.415232	-0.67839	-0.152074	22.3902	-3.09692	0.00201841	0.0344139	-1.85184	0.749899	0.624862	0.899956		-0.145436	0.0548901	-0.253019	-0.0378534	-2.64959	0.00805906	0.0926339	0.864645	0.776453	0.962854			1		-0.159107	0.0548652	-2.89995	0.00373218	0.053028	0.852905	0.949736	0.765947		-0.12712	0.0593843	-2.14063	0.0323039		-0.252892	0.143836
227.033	28.2172		227.033	227.033	36.9183	19.5162		-0.59135	-0.967961	-0.214739	17.7191	-3.08181	0.0021225	0.0357296	-1.89706	0.663722	0.511228	0.861702		-0.105211	0.035859	-0.175494	-0.0349291	-2.93403	0.0033459	0.0556561	0.900134	0.839043	0.965674			1		-0.104827	0.034846	-3.00829	0.00262719	0.0426606	0.90048	0.96413	0.841032		-0.10016	0.0421901	-2.37401	0.0175962		-0.118357	0.0680588
427.215	64.5167		427.215	427.216	53.2175	75.816		-0.723909	-1.18511	-0.262705	18.3378	-3.08068	0.0021305	0.0357296	-1.90045	0.605455	0.43979	0.833523		-0.0941973	0.0289448	-0.150928	-0.0374666	-3.25438	0.0011364	0.0280129	0.910103	0.85991	0.963227		1	1		-0.0837106	0.02846	-2.94134	0.00326797	0.0497716	0.919697	0.972457	0.8698		-0.0901377	0.0331363	-2.72021	0.00652402		-0.107268	0.0594578
164.035	28.3353		164.035	164.035	39.8497	16.8208		0.395273	0.142468	0.648077	21.9123	3.06878	0.00221623	0.0368651	-1.9359	1.31519	1.10379	1.56708		0.161594	0.0551846	0.0534344	0.269754	2.92825	0.00340876	0.0561561	1.17538	1.05489	1.30964			1		0.157511	0.0522375	3.01528	0.00256743	0.0425641	1.17059	1.2968	1.05667		0.054815	0.0642654	0.852947	0.393688		0.46138	0.107681
102.056	29.5286		102.056	102.056	37.7329	21.3243		0.15821	0.0568666	0.259554	23.3455	3.06403	0.00225135	0.0371474	-1.95003	1.1159	1.0402	1.19711		0.3755	0.136016	0.108914	0.642086	2.76071	0.00576754	0.0771267	1.45572	1.11507	1.90044			1		0.40876	0.132721	3.07985	0.00207103	0.0356079	1.50495	1.95207	1.16024		0.457227	0.167408	2.73121	0.00631028		0.216769	0.233307
146.079	28.0593		146.079	146.079	35.9163	20.2023		0.565289	0.202643	0.927936	18.2047	3.05944	0.00228574	0.037413	-1.96364	1.47968	1.1508	1.90255		0.0992134	0.0364757	0.0277224	0.170704	2.71999	0.00652842	0.0828193	1.1043	1.02811	1.18614			1		0.1035	0.0356552	2.90281	0.00369836	0.052915	1.10905	1.18932	1.03419		0.0610279	0.039259	1.55449	0.120067		0.340227	0.0986305
311.169	151.609		311.169	311.169	144.806	158.411		0.477451	0.170404	0.784498	21.3395	3.05196	0.00234288	0.0380439	-1.98581	1.39228	1.12537	1.72249		0.150694	0.044815	0.0628586	0.23853	3.36259	0.000772148	0.0221579	1.16264	1.06488	1.26938		1	1		0.128011	0.0431638	2.96571	0.00301986	0.0471651	1.13657	1.2369	1.04437		0.182474	0.0494414	3.6907	0.000223634		0.00433177	0.106104
304.334	219.209		304.334	304.334	218.832	219.587		0.265747	0.0936192	0.437874	19.2403	3.03021	0.00251643	0.0405402	-2.04993	1.20226	1.06704	1.35461		0.298418	0.0868124	0.128269	0.468567	3.43751	0.000587091	0.0190665	1.34773	1.13686	1.5977		1	1		0.241388	0.080093	3.01384	0.00257964	0.0425641	1.27301	1.48939	1.08807		0.108668	0.114623	0.948049	0.343104		0.553691	0.132948
324.02	35.583		324.02	324.021	46.1607	25.0052		-0.32535	-0.536301	-0.114399	21.9426	-3.02708	0.00254233	0.0406376	-2.05912	0.798105	0.689536	0.923767		-0.210129	0.0832113	-0.37322	-0.0470382	-2.52525	0.0115616	0.114849	0.810479	0.688513	0.954051			1		-0.229551	0.0786023	-2.92041	0.00349576	0.0507904	0.794891	0.927289	0.681396		-0.366817	0.113906	-3.22034	0.00128037		-0.0308176	0.121852
522.283	162.332		522.283	522.283	160.444	164.22		0.437838	0.153631	0.722045	18.0069	3.02366	0.00257095	0.0407765	-2.06916	1.35457	1.11237	1.64952		0.151711	0.0468613	0.0598649	0.243558	3.23746	0.001206	0.0283803	1.16382	1.06169	1.27578		1	1		0.129573	0.046009	2.81624	0.00485888	0.0625237	1.13834	1.24577	1.04018		0.167176	0.0527723	3.16787	0.00153558		0.0940481	0.101903
222.077	30.7214		222.077	222.077	39.4417	22.0011		-0.572091	-0.944725	-0.199456	20.8236	-3.01326	0.00265977	0.0418494	-2.0996	0.672641	0.519528	0.870879		-0.0948068	0.0350172	-0.163439	-0.0261744	-2.70744	0.00678048	0.083071	0.909549	0.849218	0.974165			1		-0.101626	0.0346873	-2.92978	0.00339199	0.0502899	0.903367	0.96692	0.843991		-0.0823691	0.0376758	-2.18626	0.0287967		-0.173719	0.0949
508.902	42.069		508.901	508.902	52.824	31.314		-0.4786	-0.79078	-0.166419	18.8907	-3.009	0.00269697	0.0418494	-2.11204	0.717674	0.578032	0.891051		-0.123136	0.0426128	-0.206655	-0.0396159	-2.88963	0.0038569	0.0607016	0.884144	0.8133	0.961159			1		-0.117948	0.0419284	-2.81308	0.004907	0.0627483	0.888743	0.964864	0.818627		-0.136408	0.0477951	-2.85402	0.00431703		-0.0716949	0.0940939
381.979	35.0208		381.979	381.979	45.4418	24.5997		-0.528127	-0.872653	-0.183602	19.36	-3.00866	0.00269996	0.0418494	-2.11303	0.693454	0.546142	0.880502		-0.126938	0.0421654	-0.209581	-0.0442954	-3.01048	0.00260835	0.0468131	0.880788	0.810924	0.956671		1	1		-0.128578	0.0415527	-3.09433	0.00197259	0.034495	0.879345	0.953959	0.810567		-0.118836	0.0497627	-2.38805	0.016938		-0.147563	0.0793971
588.572	32.4324		588.572	588.572	42.1396	22.7252		0.605062	0.209171	1.00095	20.7337	2.99971	0.00277969	0.0427612	-2.1391	1.52104	1.15602	2.00132		0.0886788	0.031717	0.0265147	0.150843	2.79594	0.00517487	0.072519	1.09273	1.02687	1.16281			1		0.0849951	0.0315564	2.69344	0.00707193	0.0786368	1.08871	1.15818	1.02341		0.0691102	0.0337842	2.04564	0.0407918		0.234063	0.0920855
327.245	222.846		327.245	327.245	222.684	223.008		0.289791	0.0999622	0.47962	22.0586	2.99625	0.00281114	0.0429223	-2.14917	1.22246	1.07175	1.39438		0.191098	0.0675345	0.0587323	0.323463	2.82963	0.00466024	0.068106	1.21058	1.06049	1.3819			1		0.184089	0.066405	2.77221	0.00556766	0.0682121	1.20212	1.36922	1.05542		0.133045	0.0770181	1.72745	0.0840866		0.384239	0.140482
238.891	21.8466		238.891	238.891	25.1096	18.5837		0.41117	0.141158	0.681181	19.541	2.98878	0.00288003	0.0436485	-2.17085	1.32976	1.10279	1.60345		0.132123	0.0482648	0.0375262	0.226721	2.73747	0.00619136	0.0812314	1.14125	1.03824	1.25448			1		0.143969	0.0471467	3.05364	0.00226082	0.0382284	1.15485	1.26665	1.05291		0.109323	0.052443	2.0846	0.0371054		0.258352	0.123394
102.976	52.0446		102.976	102.976	44.7041	59.3852		-0.230086	-0.381315	-0.078856	20.0814	-2.98612	0.0029049	0.0437017	-2.17854	0.852584	0.767737	0.946808		-0.273258	0.100055	-0.469361	-0.0771539	-2.73108	0.00631271	0.0812314	0.760897	0.625402	0.925747			1		-0.296003	0.105	-2.81908	0.00481616	0.0625237	0.743785	0.913745	0.605438		-0.180597	0.107743	-1.67619	0.0937011		-0.853926	0.269714
189.067	63.3884		189.067	189.067	76.3654	50.4114		-0.615002	-1.01988	-0.210124	20.9265	-2.98131	0.00295045	0.044063	-2.19246	0.652929	0.493157	0.864463		-0.0849986	0.0336602	-0.150971	-0.0190258	-2.52519	0.0115635	0.114849	0.918514	0.859872	0.981154			1		-0.0979498	0.0335444	-2.92001	0.00350022	0.0507904	0.906694	0.96831	0.848999		-0.101898	0.0392804	-2.59411	0.00948359		-0.0382919	0.065303
243.062	33.4387		243.062	243.062	42.6181	24.2593		0.16171	0.0549287	0.268491	24.0938	2.97233	0.00303723	0.0449379	-2.21839	1.11861	1.03881	1.20455		0.291114	0.116892	0.0620097	0.520218	2.49045	0.0127581	0.123245	1.33792	1.06397	1.68239			1		0.325134	0.116956	2.77996	0.00543654	0.0670071	1.38422	1.74084	1.10065		0.213375	0.13289	1.60566	0.108349		0.556938	0.245736
444.25	276.35		444.25	444.25	285.808	266.892		-0.206432	-0.342818	-0.0700462	15.0645	-2.97073	0.00305297	0.0449379	-2.22301	0.866678	0.7885	0.952608		-0.253242	0.0951444	-0.439722	-0.0667624	-2.66166	0.00777566	0.0898813	0.77628	0.644216	0.935417			1		-0.269762	0.0941164	-2.86626	0.00415351	0.0566538	0.763561	0.918242	0.634936		-0.229804	0.108884	-2.11054	0.0348121		-0.328927	0.195664
350.241	223.743		350.241	350.241	228.021	219.465		0.193785	0.0655858	0.321984	22.2697	2.96681	0.00309174	0.0451835	-2.23429	1.14376	1.04651	1.25005		0.359245	0.118355	0.127274	0.591217	3.03532	0.0024028	0.0442895	1.43225	1.13573	1.80619		1	1		0.330254	0.108917	3.03216	0.00242809	0.0407202	1.39132	1.72242	1.12387		0.0946589	0.1555	0.60874	0.542697		0.7236	0.182477
108.054	33.7966		108.054	108.054	43.2961	24.2971		0.839985	0.282561	1.39741	19.4485	2.95761	0.00318454	0.0462097	-2.26073	1.79003	1.21635	2.63428		0.0674059	0.0240393	0.0202898	0.114522	2.80399	0.00504742	0.072519	1.06973	1.0205	1.12134			1		0.0712407	0.023735	3.0015	0.00268649	0.0429419	1.07384	1.12498	1.02503		0.042485	0.026417	1.60825	0.107781		0.187446	0.0579782
133.051	29.9197		133.051	133.051	38.9295	20.91		-0.290052	-0.482752	-0.0973527	22.8743	-2.95427	0.00321885	0.0463786	-2.2703	0.817872	0.715611	0.934747		-0.224716	0.0732473	-0.368278	-0.0811538	-3.06791	0.00215564	0.0412191	0.798743	0.691925	0.922052		1	1		-0.212982	0.0719291	-2.961	0.0030664	0.0475292	0.80817	0.93053	0.701901		-0.23657	0.0850628	-2.78112	0.00541722		-0.190716	0.144063
360.928	57.8104		360.928	360.929	59.7144	55.9064		-0.271291	-0.452369	-0.0902126	19.4614	-2.94052	0.00336376	0.0479424	-2.30963	0.828578	0.730842	0.939384		-0.233236	0.0823918	-0.394721	-0.0717512	-2.83082	0.00464293	0.068106	0.791967	0.673868	0.930762			1		-0.242945	0.0862125	-2.81798	0.00483261	0.0625237	0.784314	0.928701	0.662376		-0.120209	0.0914423	-1.31458	0.188649		-0.720928	0.189945
540.563	187.5		540.563	540.563	171.363	203.637		0.301945	0.100161	0.503729	17.2261	2.93695	0.00340236	0.0479424	-2.31982	1.23281	1.07189	1.41787		0.177654	0.0660539	0.0481906	0.307117	2.68953	0.0071553	0.0856125	1.19441	1.04937	1.3595			1		0.190348	0.065538	2.90438	0.00367977	0.052915	1.20967	1.37548	1.06385		0.105653	0.0730635	1.44604	0.148166		0.499806	0.154547
187.134	32.6618		187.134	187.134	38.0781	27.2455		-0.409893	-0.683971	-0.135815	23.0566	-2.93529	0.00342034	0.0479424	-2.32452	0.752679	0.62245	0.910155		-0.143379	0.0536841	-0.248598	-0.0381601	-2.67079	0.00756727	0.0889807	0.866426	0.779894	0.962559			1		-0.152043	0.0529495	-2.87147	0.00408564	0.0566538	0.858951	0.952884	0.774278		-0.15419	0.0596094	-2.58667	0.00969088		-0.0969668	0.12351
574.456	259.542		574.456	574.456	265.213	253.871		-0.55121	-0.919789	-0.182631	16.4846	-2.93522	0.00342111	0.0479424	-2.32472	0.682448	0.528586	0.881095		-0.0984108	0.0362593	-0.169478	-0.0273438	-2.71408	0.00664597	0.0828193	0.906277	0.844105	0.973027			1		-0.107036	0.0355664	-3.00948	0.00261698	0.0426606	0.898493	0.963362	0.837992		-0.0875673	0.0416671	-2.10159	0.035589		-0.132241	0.0735971
336.052	28.2574		336.052	336.052	35.5289	20.9858		-0.537657	-0.897655	-0.17766	17.5816	-2.93131	0.00346413	0.0482151	-2.33587	0.688889	0.536759	0.884136		-0.106538	0.0372348	-0.179516	-0.0335588	-2.86124	0.00421987	0.0642008	0.898941	0.835674	0.966998			1		-0.104456	0.0365389	-2.85876	0.00425301	0.0568096	0.900815	0.967694	0.838558		-0.0908791	0.041985	-2.16456	0.0304212		-0.164228	0.0805878
158.037	38.3307		158.037	158.037	50.9466	25.7147		-0.860691	-1.43754	-0.28384	17.7708	-2.92845	0.00349575	0.0483264	-2.34398	0.550689	0.369196	0.821402		-0.0590268	0.0219126	-0.101975	-0.016079	-2.69374	0.0070655	0.0850354	0.942681	0.903052	0.98405			1		-0.0625311	0.0214104	-2.9206	0.00349364	0.0507904	0.939384	0.979643	0.900779		-0.0452208	0.025658	-1.76244	0.0779944		-0.0962328	0.0421207
654.303	188.646		654.303	654.303	194.367	182.926		-0.368207	-0.615696	-0.120719	16.8062	-2.92007	0.00359025	0.0490505	-2.36777	0.774745	0.652615	0.919729		-0.149041	0.054947	-0.256735	-0.0413464	-2.71244	0.00667898	0.0828193	0.861534	0.773573	0.959497			1		-0.162072	0.0539357	-3.00491	0.00265662	0.0427988	0.85038	0.945201	0.765072		-0.181466	0.0626353	-2.89718	0.00376532		-0.040747	0.114467
620.292	155.486		620.292	620.293	151.25	159.721		-0.115964	-0.193936	-0.0379927	23.0075	-2.91906	0.00360174	0.0490505	-2.37062	0.922765	0.874218	0.974009		-0.538881	0.188686	-0.908699	-0.169062	-2.85596	0.00429066	0.0644892	0.583401	0.403048	0.844456			1		-0.582641	0.18368	-3.17205	0.00151368	0.0281545	0.558422	0.800412	0.389593		-0.375902	0.226139	-1.66226	0.0964606		-0.912354	0.342326
544.85	64.387		544.85	544.85	74.5093	54.2647		0.271663	0.0889037	0.454423	17.6809	2.91747	0.00362005	0.0490505	-2.37515	1.2072	1.06356	1.37023		0.236696	0.0823809	0.0752328	0.39816	2.87319	0.00406343	0.0629452	1.26706	1.07814	1.48908			1		0.23805	0.0830453	2.86651	0.00415028	0.0566538	1.26877	1.49305	1.07819		0.189129	0.100701	1.87812	0.0603646		0.33294	0.143242
368.317	188.542		368.317	368.317	187.138	189.946		-0.195178	-0.326609	-0.0637478	15.7991	-2.91468	0.00365224	0.0491611	-2.38304	0.873465	0.797409	0.956775		-0.276209	0.0991914	-0.47062	-0.0817972	-2.7846	0.00535931	0.0740888	0.758655	0.624615	0.921459			1		-0.263901	0.0971404	-2.7167	0.00659367	0.0753468	0.76805	0.929131	0.634895		-0.273	0.113531	-2.40464	0.0161886		-0.286558	0.203899
264.98	56.8567		264.98	264.98	65.519	48.1945		-0.344606	-0.576835	-0.112378	21.6649	-2.91247	0.00367783	0.0491819	-2.38926	0.787523	0.670433	0.925062		-0.198575	0.0705721	-0.336894	-0.0602562	-2.81379	0.00489615	0.0710463	0.819898	0.713985	0.941523			1		-0.200158	0.0700454	-2.85755	0.00426929	0.0568096	0.818601	0.939066	0.71359		-0.168752	0.0767104	-2.19986	0.027817		-0.362867	0.180048
524.5	189.789		524.5	524.5	191.714	187.864		-0.254404	-0.426038	-0.0827692	16.1366	-2.9092	0.00371617	0.0493719	-2.39851	0.838334	0.744303	0.944243		-0.222142	0.0794338	-0.377829	-0.0664545	-2.79657	0.00516487	0.072519	0.800802	0.685348	0.935705			1		-0.222146	0.0788226	-2.81831	0.00482774	0.0625237	0.800798	0.934584	0.686164		-0.213076	0.091328	-2.33309	0.0196435		-0.250305	0.16097
439.306	227.232		439.306	439.306	229.546	224.918		-0.509087	-0.852841	-0.165334	17.6238	-2.9067	0.00374571	0.0494434	-2.40556	0.702667	0.553693	0.891722		-0.113251	0.0388448	-0.189385	-0.0371162	-2.91546	0.00355162	0.0572174	0.892927	0.827468	0.963564			1		-0.105316	0.0382048	-2.75662	0.00584029	0.0702896	0.90004	0.970024	0.835105		-0.113631	0.0433851	-2.61912	0.00881562		-0.111714	0.0872207
261.06	37.5517		261.059	261.06	48.7738	26.3297		-0.492692	-0.825609	-0.159776	19.8706	-2.90466	0.00376995	0.0494443	-2.41131	0.710698	0.564244	0.895164		-0.115558	0.0416556	-0.197201	-0.0339145	-2.77413	0.00553499	0.0754973	0.890869	0.821025	0.966654			1		-0.122172	0.0409606	-2.98267	0.00285743	0.0449715	0.884996	0.958976	0.816723		-0.119232	0.0459997	-2.59201	0.00954158		-0.0988161	0.0981948
389.291	233.133		389.291	389.291	237.246	229.019		-0.167222	-0.28066	-0.0537828	28.6887	-2.89325	0.00390832	0.0509327	-2.44342	0.890556	0.823214	0.963407		-0.31753	0.127747	-0.567909	-0.0671515	-2.48563	0.0129324	0.123643	0.727945	0.566709	0.935054			1		-0.357945	0.124518	-2.87465	0.00404472	0.0566538	0.699111	0.892356	0.547715		-0.108981	0.141097	-0.772386	0.439886		-1.26576	0.300864
606.302	199.118		606.302	606.303	209.564	188.671		0.308328	0.0987904	0.517866	17.8926	2.88806	0.00397278	0.051428	-2.45799	1.23827	1.07088	1.43184		0.178353	0.0664858	0.0480429	0.308662	2.68257	0.00730593	0.0869065	1.19525	1.04922	1.3616			1		0.186336	0.0650684	2.86369	0.00418741	0.056738	1.20483	1.36871	1.06056		0.11205	0.0759448	1.47542	0.1401		0.395891	0.137563
200.973	34.8473		200.973	200.973	45.127	24.5675		0.148476	0.0475063	0.249446	22.7195	2.88616	0.0039966	0.051428	-2.46331	1.1084	1.03348	1.18875		0.396893	0.134485	0.133307	0.660479	2.95121	0.00316535	0.0535231	1.4872	1.1426	1.93572			1		0.372733	0.130461	2.85705	0.00427599	0.0568096	1.4517	1.87468	1.12415		0.246362	0.158513	1.55421	0.120135		0.783607	0.254066
305.081	139.02		305.081	305.082	125.818	152.223		-0.317183	-0.533419	-0.100946	17.232	-2.87896	0.00408805	0.0522759	-2.48344	0.802636	0.690915	0.932421		-0.157291	0.0594257	-0.273763	-0.0408183	-2.64684	0.00812471	0.0928668	0.854456	0.760512	0.960004			1		-0.159636	0.0584887	-2.72934	0.00634611	0.0741951	0.852454	0.956	0.760124		-0.157608	0.0657865	-2.39576	0.0165861		-0.155881	0.138526
174.056	34.4157		174.056	174.056	45.0534	23.778		-0.28272	-0.475655	-0.0897843	22.7347	-2.87607	0.00412533	0.052425	-2.49152	0.82204	0.71914	0.939663		-0.218011	0.080676	-0.376134	-0.0598894	-2.70231	0.00688598	0.0838614	0.804116	0.686511	0.941869			1		-0.244253	0.0787171	-3.10292	0.00191623	0.0340922	0.78329	0.913961	0.671301		-0.201089	0.0990028	-2.03115	0.0422399		-0.251458	0.139187
397.259	210.47		397.259	397.259	211.852	209.089		-0.530207	-0.893092	-0.167322	19.4163	-2.86769	0.00423515	0.0534884	-2.51489	0.692455	0.538459	0.890494		-0.0887488	0.0385787	-0.164362	-0.013136	-2.30046	0.021422	0.16729	0.915075	0.848435	0.98695			1		-0.0981479	0.0363743	-2.69827	0.00697001	0.077927	0.906515	0.973503	0.844136		-0.0284717	0.0424615	-0.670529	0.50252		-0.373849	0.092346
375.221	223.097		375.22	375.221	223.032	223.162		0.136373	0.0426934	0.230053	25.8727	2.85718	0.00437653	0.0549349	-2.54408	1.09914	1.03004	1.17288		0.3607	0.148088	0.0704533	0.650947	2.43572	0.0148623	0.13636	1.43433	1.07299	1.91735			1		0.374093	0.1394	2.6836	0.00728335	0.0801169	1.45367	1.91041	1.10613		0.137964	0.177729	0.77626	0.437596		0.866485	0.267821
447.276	215.633		447.276	447.276	217.422	213.843		-0.484293	-0.817524	-0.151063	17.5779	-2.85246	0.00444148	0.0554101	-2.55717	0.714847	0.567415	0.900587		-0.135652	0.0434776	-0.220867	-0.0504376	-3.12004	0.00180824	0.0363908	0.873146	0.801823	0.950813			1		-0.119693	0.0415248	-2.88246	0.00394587	0.0556776	0.887192	0.96242	0.817845		-0.0713075	0.0526596	-1.35412	0.175698		-0.273442	0.0770601
133.034	27.8269		133.034	133.034	35.4724	20.1813		0.549055	0.169707	0.928403	17.9157	2.84075	0.00460627	0.0571178	-2.58953	1.46313	1.12483	1.90317		0.0841515	0.0351804	0.0151992	0.153104	2.392	0.0167568	0.14466	1.08779	1.01532	1.16545			1		0.0955423	0.0343085	2.7848	0.00535604	0.0670071	1.10026	1.17679	1.0287		0.0631172	0.0417817	1.51064	0.13088		0.135393	0.0652128
129.056	33.3499		129.056	129.056	41.8744	24.8254		-0.106643	-0.180688	-0.0325987	29.027	-2.8268	0.00480976	0.0591336	-2.6279	0.928747	0.882282	0.977658		-0.481596	0.177729	-0.829938	-0.133254	-2.70973	0.00673387	0.082997	0.617797	0.436076	0.875243			1		-0.461909	0.175557	-2.63111	0.00851069	0.086692	0.630079	0.888858	0.446641		-0.564365	0.199909	-2.8231	0.00475613		-0.16947	0.388208
492.362	245.137		492.362	492.362	249.702	240.573		-0.323347	-0.547944	-0.0987508	16.4721	-2.82567	0.00482664	0.0591336	-2.631	0.799213	0.683994	0.933841		-0.133654	0.0593784	-0.250033	-0.0172741	-2.25088	0.0243932	0.181485	0.874893	0.778775	0.982874			1		-0.15166	0.0588929	-2.57518	0.0100187	0.0962357	0.85928	0.964419	0.765604		-0.0740854	0.0627129	-1.18134	0.237467		-0.649537	0.184555
312.172	152.482		312.172	312.172	146.23	158.735		0.416408	0.126632	0.706184	17.6876	2.8204	0.00490581	0.0597458	-2.64544	1.3346	1.09174	1.63148		0.144227	0.0505362	0.0451777	0.243276	2.85393	0.00431819	0.0644892	1.15515	1.04621	1.27542			1		0.132506	0.0483108	2.74278	0.00609219	0.0720499	1.14169	1.25507	1.03854		0.174842	0.0574463	3.04357	0.00233787		0.0394412	0.106278
172.991	34.1845		172.991	172.991	43.9834	24.3855		-0.339663	-0.576666	-0.102659	27.7803	-2.81286	0.00502133	0.0607908	-2.66607	0.790226	0.670511	0.931315		-0.186183	0.0584928	-0.300827	-0.0715394	-3.18301	0.00145753	0.0320656	0.830121	0.740206	0.93096			1		-0.153261	0.0564508	-2.71494	0.00662875	0.0753468	0.857906	0.958278	0.768047		-0.138163	0.0682443	-2.02454	0.042915		-0.319123	0.113549
408.224	150.155		408.224	408.224	140.554	159.757		0.512544	0.154269	0.87082	18.2898	2.80782	0.00509986	0.0613783	-2.67983	1.42656	1.11286	1.8287		0.0933352	0.0402458	0.0144549	0.172216	2.31913	0.020388	0.163584	1.09783	1.01456	1.18793			1		0.112501	0.0382679	2.93982	0.00328405	0.0497716	1.11907	1.20624	1.03821		0.0598201	0.0414052	1.44475	0.148528		0.666778	0.171269
418.326	255.895		418.325	418.326	261.918	249.872		-0.151872	-0.258165	-0.0455784	27.3181	-2.80431	0.00515522	0.0616818	-2.68939	0.900082	0.836151	0.968901		-0.342151	0.134631	-0.606023	-0.0782787	-2.54139	0.0110411	0.112474	0.710241	0.545516	0.924707			1		-0.370493	0.131396	-2.81966	0.00480741	0.0625237	0.690394	0.89319	0.533643		-0.151621	0.150117	-1.01002	0.312485		-1.12533	0.304353
146.013	28.8807		146.013	146.013	37.5708	20.1906		0.524796	0.156574	0.893017	19.1899	2.79728	0.00526763	0.0625642	-2.7085	1.43873	1.11464	1.85706		0.0747599	0.03721	0.00182974	0.14769	2.00914	0.0445226	0.261762	1.07763	1.00183	1.15915			1		0.0920326	0.0351449	2.61866	0.00882763	0.0872528	1.0964	1.17459	1.02342		-0.00422307	0.0405877	-0.104048	0.917131		0.490922	0.0931662
309.174	150.448		309.173	309.174	143.416	157.479		0.427336	0.127348	0.727324	18.7521	2.79589	0.00529013	0.0625642	-2.71228	1.34475	1.09228	1.65557		0.145432	0.0456668	0.0559271	0.234938	3.18464	0.00144933	0.0320656	1.15654	1.05752	1.26483			1		0.116737	0.0445512	2.62029	0.00878544	0.0872528	1.12382	1.22637	1.02985		0.105833	0.0503641	2.10135	0.0356101		0.328508	0.108291
591.463	241.127		591.463	591.463	243.855	238.398		-0.551327	-0.939039	-0.163616	18.2513	-2.79098	0.00537043	0.0631489	-2.72562	0.682392	0.52158	0.892785		-0.0931384	0.034798	-0.161341	-0.0249357	-2.67655	0.00743851	0.0879722	0.911067	0.851002	0.975373			1		-0.0941721	0.0340952	-2.76204	0.00574422	0.0698127	0.910126	0.973025	0.851293		-0.064027	0.0389836	-1.64241	0.100505		-0.207287	0.0771941
460.283	198.498		460.283	460.284	201.081	195.916		0.314568	0.0928476	0.536289	16.3965	2.78461	0.00547608	0.0640232	-2.74286	1.24364	1.06647	1.45024		0.144485	0.0624047	0.0221744	0.266796	2.3153	0.0205967	0.164613	1.15544	1.02242	1.30577			1		0.16035	0.0600424	2.67061	0.00757133	0.0819627	1.17392	1.32053	1.04359		0.0830402	0.0648692	1.28012	0.200503		0.907373	0.228573
592.265	189.105		592.265	592.266	191.026	187.184		-0.259304	-0.442534	-0.076073	18.9712	-2.77757	0.00559491	0.0648009	-2.76185	0.835491	0.735841	0.948636		-0.22143	0.0790394	-0.376345	-0.0665157	-2.80151	0.00508634	0.072519	0.801372	0.686366	0.935648			1		-0.206319	0.0772053	-2.67234	0.0075324	0.0819627	0.813574	0.946488	0.699324		-0.249476	0.0920427	-2.71044	0.00671939		-0.14267	0.154243
181.976	51.3135		181.976	181.976	51.8898	50.7372		-0.305203	-0.521031	-0.089375	21.7554	-2.77547	0.00563096	0.0648009	-2.76754	0.809328	0.696874	0.93993		-0.160214	0.0703302	-0.298059	-0.0223692	-2.27802	0.0227251	0.174141	0.851962	0.742258	0.977879			1		-0.199915	0.0697432	-2.86644	0.00415119	0.0566538	0.818801	0.938739	0.714186		-0.152813	0.0773974	-1.9744	0.0483365		-0.195276	0.168467
592.394	190.783		592.394	592.394	191.308	190.259		-0.332839	-0.568336	-0.0973424	20.1604	-2.77399	0.0056564	0.0648009	-2.77152	0.793972	0.674394	0.934753		-0.179001	0.0604789	-0.297538	-0.0604645	-2.95973	0.00307913	0.05309	0.836105	0.742645	0.941327			1		-0.160773	0.0591245	-2.71923	0.0065434	0.0752124	0.851485	0.956103	0.758314		-0.133078	0.0691166	-1.92541	0.054178		-0.329057	0.124938
573.452	258.415		573.452	573.453	263.579	253.251		-0.544569	-0.929976	-0.159161	19.2634	-2.77324	0.00566928	0.0648009	-2.77354	0.685596	0.524867	0.895546		-0.0920397	0.0351279	-0.160889	-0.0231904	-2.62013	0.00878951	0.0953499	0.912069	0.851387	0.977076			1		-0.0919211	0.0346411	-2.65352	0.0079656	0.0848834	0.912177	0.976262	0.852299		-0.059821	0.038756	-1.54353	0.122703		-0.240351	0.0831518
118.051	31.3314		118.051	118.051	39.1002	23.5626		0.100906	0.0294066	0.172405	24.929	2.76994	0.0057266	0.0648594	-2.78243	1.07245	1.02059	1.12694		0.515257	0.195994	0.131115	0.899399	2.62894	0.00856524	0.0937356	1.67407	1.1401	2.45813			1		0.564135	0.191534	2.94536	0.00322582	0.0496243	1.75793	2.55881	1.20771		0.620545	0.227878	2.72314	0.00646648		0.215991	0.384187
189.989	32.6929		189.989	189.99	41.3137	24.0721		-0.415275	-0.709637	-0.120912	22.7112	-2.7689	0.00574466	0.0648594	-2.78522	0.749877	0.611474	0.919606		-0.109359	0.0461795	-0.199869	-0.0188487	-2.36812	0.0178785	0.151155	0.896409	0.818838	0.981328			1		-0.12316	0.0463294	-2.65835	0.00785233	0.0845572	0.884122	0.968163	0.807376		-0.160618	0.0543464	-2.95544	0.00312223		0.0237879	0.0875895
166.981	29.3892		166.981	166.981	37.8979	20.8806		-0.118005	-0.201695	-0.0343156	23.3769	-2.76748	0.0057695	0.0648594	-2.78903	0.921461	0.869529	0.976495		-0.446646	0.164022	-0.768124	-0.125169	-2.72309	0.00646746	0.0827027	0.63977	0.463883	0.882348			1		-0.417175	0.159711	-2.61205	0.00899998	0.08751	0.658906	0.901099	0.481808		-0.259817	0.186574	-1.39257	0.16375		-1.08236	0.344158
315.139	34.7399		315.139	315.139	45.4437	24.036		-0.607248	-1.03841	-0.176088	20.4831	-2.76429	0.00582581	0.0651345	-2.79762	0.656448	0.486865	0.8851		-0.084143	0.0319616	-0.146787	-0.0214993	-2.63262	0.00847281	0.0937356	0.9193	0.863478	0.97873			1		-0.0883327	0.0317625	-2.78104	0.00541856	0.0670071	0.915456	0.974259	0.860203		-0.105024	0.0360584	-2.91261	0.0035842		-0.00759498	0.0690392
146.018	27.1455		146.018	146.018	34.8924	19.3986		0.543217	0.156774	0.929661	18.1958	2.75894	0.00592113	0.0658404	-2.81196	1.45722	1.11479	1.90483		0.0985278	0.0339521	0.0319828	0.165073	2.90196	0.00370835	0.0588161	1.10355	1.0325	1.17948			1		0.0849583	0.0332868	2.55231	0.010701	0.0990691	1.08867	1.16207	1.01991		0.0716229	0.0368245	1.94498	0.0517772		0.251089	0.0876885
404.934	37.3327		404.934	404.935	48.1129	26.5524		-0.290366	-0.497299	-0.083434	21.6315	-2.75406	0.0060094	0.0661117	-2.82503	0.817694	0.708432	0.943808		-0.210011	0.0773541	-0.361623	-0.0584001	-2.71493	0.00662889	0.0828193	0.810575	0.696545	0.943273			1		-0.205014	0.0772583	-2.65361	0.00796355	0.0848834	0.814636	0.947823	0.700165		-0.173298	0.0822885	-2.10598	0.0352061		-0.488883	0.226793
157.037	28.394		157.037	157.037	40.0177	16.7704		-0.43877	-0.751474	-0.126067	20.3895	-2.75397	0.00601095	0.0661117	-2.82526	0.737763	0.593997	0.916326		-0.125502	0.0471202	-0.217856	-0.0331482	-2.66345	0.00773448	0.0898813	0.882054	0.804241	0.967395			1		-0.124621	0.04514	-2.76077	0.00576655	0.0698127	0.882831	0.964499	0.808079		-0.221089	0.0578664	-3.82068	0.000133082		0.0626125	0.0811779
184.142	105.67		184.142	184.142	105.656	105.683		-0.281027	-0.481474	-0.0805791	17.7824	-2.7517	0.00605236	0.0661117	-2.83132	0.823005	0.716245	0.945678		-0.186916	0.0671793	-0.318585	-0.0552472	-2.78235	0.00539671	0.0741051	0.829513	0.727177	0.946251			1		-0.171691	0.0656471	-2.61536	0.00891344	0.0873758	0.84224	0.95789	0.740552		-0.151342	0.0751218	-2.01461	0.043945		-0.328967	0.150113
421.06	37.3341		421.06	421.06	48.1963	26.472		-0.559278	-0.958622	-0.159933	17.7306	-2.74875	0.00610671	0.0661117	-2.83922	0.678642	0.514548	0.895066		-0.0850002	0.031864	-0.147452	-0.0225479	-2.66759	0.00763964	0.0893183	0.918512	0.862904	0.977704			1		-0.0796291	0.0315799	-2.52151	0.0116852	0.10486	0.923459	0.982424	0.868033		-0.0853769	0.0360101	-2.37092	0.0177441		-0.0836409	0.0683992
569.27	184.883		569.269	569.27	181.371	188.394		-0.282182	-0.483671	-0.0806924	17.0666	-2.74873	0.00610709	0.0661117	-2.83927	0.822346	0.715156	0.945604		-0.177685	0.0680498	-0.31106	-0.0443096	-2.6111	0.00902516	0.0971867	0.837206	0.73267	0.956658			1		-0.180862	0.0669769	-2.70036	0.00692646	0.0778655	0.834551	0.951622	0.731882		-0.146756	0.075166	-1.95243	0.0508871		-0.318214	0.160224
418.95	37.2721		418.95	418.95	48.1343	26.4098		-0.290491	-0.498344	-0.0826372	21.8172	-2.74303	0.00621322	0.0669066	-2.85449	0.817624	0.707919	0.94433		-0.169526	0.0699081	-0.306544	-0.0325089	-2.42499	0.0153089	0.138593	0.844065	0.735986	0.968014			1		-0.188092	0.0691236	-2.72109	0.00650661	0.075212	0.828539	0.94875	0.723558		-0.117929	0.0734421	-1.60574	0.108331		-0.667288	0.228109
198.158	137.762		198.158	198.158	124.465	151.058		0.399066	0.113043	0.68509	19.3387	2.73841	0.00630038	0.0674899	-2.86678	1.31865	1.08151	1.6078		0.112475	0.0465725	0.0211948	0.203756	2.41506	0.0157328	0.139572	1.11904	1.02142	1.226			1		0.117419	0.04592	2.55704	0.0105568	0.0986269	1.12459	1.2305	1.0278		0.106181	0.0525472	2.02068	0.0433125		0.135527	0.100564
556.445	281.242		556.445	556.445	288.657	273.828		-0.296727	-0.509637	-0.0838167	15.3343	-2.73537	0.00635839	0.0677566	-2.87487	0.814097	0.702399	0.943558		-0.163515	0.0643445	-0.289628	-0.0374024	-2.54125	0.0110458	0.112474	0.849153	0.748542	0.963288			1		-0.172959	0.0615861	-2.80841	0.00497865	0.063269	0.841172	0.949091	0.745524		-0.0719693	0.0777313	-0.925872	0.354512		-0.362797	0.114686
241.181	116.363		241.181	241.181	100.877	131.85		-0.297333	-0.511047	-0.0836202	22.076	-2.73066	0.00644913	0.0681147	-2.88737	0.813755	0.701713	0.943687		-0.195022	0.0661448	-0.324663	-0.0653801	-2.9484	0.00319421	0.0535685	0.822817	0.722771	0.936711			1		-0.176031	0.0646055	-2.7247	0.00643603	0.0748188	0.838592	0.951797	0.738852		-0.189332	0.073308	-2.5827	0.00980314		-0.21994	0.15342
271.07	35.9423		271.069	271.07	46.5579	25.3267		-0.101612	-0.17466	-0.0285636	24.5216	-2.73017	0.00645858	0.0681147	-2.88866	0.931991	0.885976	0.980396		-0.4947	0.187872	-0.862922	-0.126478	-2.63318	0.00845898	0.0937356	0.609754	0.421927	0.881193			1		-0.450728	0.183212	-2.46015	0.0138879	0.115978	0.637164	0.91244	0.444937		-0.631422	0.214766	-2.94004	0.00328166		-0.0490598	0.387739
498.261	181.263		498.261	498.262	183.082	179.444		-0.238018	-0.409255	-0.0667817	22.4822	-2.72815	0.00649787	0.0681776	-2.89401	0.847909	0.753012	0.954765		-0.249036	0.0862614	-0.418105	-0.0799666	-2.88699	0.00388947	0.060747	0.779552	0.658293	0.923147			1		-0.234684	0.084402	-2.78056	0.0054266	0.0670071	0.79082	0.933087	0.670245		-0.239087	0.100957	-2.3682	0.0178749		-0.275942	0.166028
286.945	31.8273		286.945	286.945	40.6153	23.0392		-0.586181	-1.00987	-0.162497	19.9299	-2.71547	0.00674995	0.0704612	-2.92756	0.666104	0.496592	0.893477		-0.084422	0.031297	-0.145763	-0.0230811	-2.69745	0.00698727	0.0845914	0.919043	0.864363	0.977183			1		-0.086267	0.0315263	-2.73635	0.00621256	0.0730511	0.917349	0.975822	0.862381		-0.114963	0.0375515	-3.06147	0.0022025		-0.014952	0.056635
320.231	166.168		320.231	320.231	152.081	180.255		0.461959	0.127662	0.796257	19.691	2.71223	0.00681572	0.0707866	-2.93611	1.37741	1.09252	1.73659		0.113063	0.0404896	0.0337054	0.192422	2.79241	0.00523168	0.0728164	1.1197	1.03428	1.21218			1		0.101856	0.0398312	2.55719	0.0105522	0.0986269	1.10722	1.19713	1.02407		0.119131	0.0485873	2.4519	0.0142103		0.0992727	0.073249
283.155	130.142		283.155	283.155	116.925	143.358		-0.34603	-0.596694	-0.0953665	17.668	-2.70943	0.00687296	0.0710206	-2.94348	0.786746	0.661268	0.936034		-0.125208	0.0513041	-0.225762	-0.0246537	-2.4405	0.0146668	0.135784	0.882313	0.797908	0.975648			1		-0.133754	0.0506108	-2.6428	0.00822238	0.0861029	0.874805	0.966033	0.792192		-0.0893847	0.0573829	-1.55769	0.119307		-0.267927	0.114535
157.989	149.391		157.989	157.989	142.73	156.051		-0.247257	-0.426621	-0.0678922	20.7439	-2.70562	0.00695162	0.0713827	-2.9535	0.842497	0.744002	0.954031		-0.198515	0.0776657	-0.350737	-0.0462934	-2.55602	0.0105876	0.10996	0.819947	0.704169	0.954762			1		-0.203738	0.0773723	-2.63322	0.00845807	0.086692	0.815676	0.949245	0.700902		-0.200295	0.0839262	-2.38656	0.0170066		-0.187903	0.204934
432.224	149.353		432.224	432.224	139.181	159.524		0.464317	0.127187	0.801448	17.1425	2.70316	0.00700282	0.0713827	-2.95996	1.37966	1.09216	1.74285		0.104185	0.0415643	0.0227203	0.185649	2.50659	0.0121901	0.11936	1.10981	1.02298	1.204			1		0.1132	0.0404498	2.79853	0.00513354	0.0648348	1.11986	1.21225	1.0345		0.083118	0.0427464	1.94444	0.051842		0.469363	0.177972
399.991	43.3236		399.99	399.991	54.8968	31.7504		0.253079	0.069246	0.436912	19.7224	2.70201	0.00702677	0.0713827	-2.96297	1.19175	1.04917	1.3537		0.197696	0.0748423	0.0510078	0.344384	2.6415	0.00825394	0.0935266	1.21859	1.05233	1.41112			1		0.178696	0.0745274	2.39773	0.0164972	0.130423	1.19566	1.38371	1.03316		0.148698	0.0800853	1.85674	0.0633478		0.535573	0.210302
463.225	164.342		463.225	463.225	162.891	165.792		0.416272	0.113787	0.718757	17.5637	2.70102	0.00704756	0.0713827	-2.96557	1.33447	1.08206	1.64576		0.0944129	0.052774	-0.00902213	0.197848	1.78901	0.0736139	0.333591	1.09901	0.991018	1.21878					0.131845	0.0478643	2.75457	0.00587695	0.0703172	1.14093	1.25315	1.03876		0.032274	0.0553608	0.582975	0.55991		0.713088	0.174684
559.472	222.891		559.472	559.472	222.665	223.118		0.326865	0.0888676	0.564861	25.0698	2.69557	0.00716287	0.0721933	-2.97985	1.25428	1.06354	1.47925		0.140642	0.0583257	0.0263261	0.254959	2.41133	0.0158946	0.139572	1.15101	1.02668	1.29041			1		0.138948	0.0548649	2.53255	0.0113238	0.102552	1.14906	1.27952	1.03191		0.0562628	0.0694302	0.810351	0.417738		0.342982	0.107515
181	24.9369		181	181	33.7557	16.1181		-0.153854	-0.266183	-0.0415246	21.7591	-2.68826	0.00732044	0.0731319	-2.999	0.898846	0.831517	0.971628		-0.303188	0.119554	-0.53751	-0.068866	-2.53599	0.0112131	0.113198	0.73846	0.584201	0.933452			1		-0.299993	0.117474	-2.5537	0.0106586	0.0990691	0.740824	0.932633	0.588463		-0.203906	0.134133	-1.52018	0.128466		-0.686873	0.263687
582.282	191.148		582.282	582.282	192.727	189.569		-0.279852	-0.484198	-0.0755065	16.6359	-2.68793	0.00732749	0.0731319	-2.99985	0.823675	0.714894	0.949009		-0.172374	0.0654945	-0.300741	-0.0440073	-2.63189	0.00849118	0.0937356	0.841664	0.740269	0.956947			1		-0.17358	0.0642803	-2.70036	0.00692641	0.0778655	0.84065	0.953524	0.741137		-0.164718	0.0735243	-2.24033	0.0250697		-0.201793	0.144128
227.997	30.64		227.997	227.997	37.5112	23.7688		0.55982	0.150285	0.969356	21.8485	2.68295	0.00743663	0.0738609	-3.01285	1.47409	1.10979	1.95797		0.0706474	0.0311846	0.00952664	0.131768	2.26546	0.0234847	0.178464	1.0732	1.00957	1.14084			1		0.0802092	0.0307184	2.61112	0.00902473	0.08751	1.08351	1.15075	1.0202		0.0672398	0.0351401	1.91348	0.0556872		0.0832789	0.0676559
226.018	34.2252		226.018	226.018	44.0347	24.4157		1.02747	0.275368	1.77957	20.3295	2.68131	0.00747275	0.0738611	-3.01711	2.03844	1.2103	3.43323		0.0496275	0.0179152	0.0145145	0.0847406	2.77014	0.00560316	0.0756937	1.05088	1.01462	1.08843			1		0.0464711	0.017559	2.64658	0.00813111	0.0861029	1.04757	1.08425	1.01213		0.0401532	0.0205607	1.95291	0.0508301		0.0795016	0.0365097
279.319	222.875		279.318	279.319	222.572	223.178		0.169626	0.0451218	0.294129	24.5888	2.67401	0.007636	0.0751118	-3.03611	1.12477	1.03177	1.22614		0.300622	0.115238	0.0747589	0.526485	2.6087	0.00908879	0.0973595	1.3507	1.07762	1.69297			1		0.278262	0.108331	2.56863	0.0102102	0.0971453	1.32083	1.63328	1.06816		0.147489	0.1375	1.07265	0.28343		0.662062	0.211245
130.059	33.4892		130.059	130.06	42.5335	24.445		-0.12109	-0.210035	-0.0321453	24.9184	-2.67204	0.00768066	0.0751896	-3.04123	0.919493	0.864516	0.977965		-0.38636	0.149491	-0.679357	-0.0933624	-2.5845	0.00975208	0.102849	0.679526	0.506943	0.910863			1		-0.374854	0.147006	-2.54992	0.0107748	0.0993029	0.68739	0.916932	0.515311		-0.491131	0.167808	-2.92674	0.00342537		0.0164928	0.329052
382.05	36.5703		382.049	382.05	47.1023	26.0382		0.462777	0.121983	0.803571	19.9103	2.66523	0.0078366	0.0763508	-3.05889	1.37819	1.08823	1.74542		0.101655	0.0405807	0.022118	0.181192	2.505	0.0122451	0.11936	1.107	1.02236	1.19864			1		0.102875	0.0390186	2.63656	0.00837518	0.086692	1.10835	1.19644	1.02675		0.0670828	0.0453916	1.47787	0.139443		0.239305	0.0905738
305.347	230.472		305.347	305.347	231.339	229.604		0.252283	0.0662013	0.438366	17.8057	2.66096	0.00793584	0.0769513	-3.06994	1.19109	1.04696	1.35507		0.215852	0.0771107	0.0647178	0.366986	2.79925	0.00512217	0.072519	1.24092	1.06686	1.44338			1		0.19405	0.0740341	2.62109	0.00876479	0.0872528	1.21416	1.40376	1.05016		0.0723246	0.0874328	0.827202	0.408123		0.718328	0.163593
167.061	29.3111		167.061	167.061	37.7228	20.8993		-0.110484	-0.192127	-0.0288413	23.4009	-2.65605	0.0080514	0.0775303	-3.08264	0.926277	0.875314	0.980207		-0.436992	0.168351	-0.766953	-0.10703	-2.59572	0.00943923	0.100587	0.645977	0.464426	0.898498			1		-0.415314	0.163999	-2.53242	0.0113278	0.102552	0.660133	0.910396	0.478667		-0.271975	0.19385	-1.40302	0.160611		-0.943384	0.339582
326.242	223.209		326.242	326.242	223.295	223.122		0.151946	0.0396291	0.264263	25.8266	2.65521	0.00807133	0.0775303	-3.08481	1.11107	1.02785	1.20102		0.299744	0.124067	0.0565784	0.54291	2.416	0.0156922	0.139572	1.34951	1.05821	1.72101			1		0.291391	0.117163	2.48705	0.0128806	0.112143	1.33829	1.68376	1.0637		0.107332	0.14847	0.72292	0.469729		0.745063	0.225869
239.128	155.464		239.128	239.128	148.874	162.054		-0.363427	-0.632309	-0.0945457	18.3871	-2.65284	0.00812771	0.077707	-3.09092	0.777316	0.645143	0.936567		-0.127668	0.0513068	-0.228228	-0.027109	-2.48833	0.0128343	0.123282	0.880145	0.795943	0.973255			1		-0.133008	0.0503217	-2.64316	0.00821359	0.0861029	0.875458	0.966206	0.793233		-0.112999	0.0588324	-1.92069	0.0547702		-0.174256	0.104845
560.476	222.839		560.476	560.476	222.613	223.064		0.331659	0.0851469	0.57817	23.6868	2.64064	0.00842389	0.0798856	-3.12232	1.25846	1.0608	1.49295		0.135148	0.0556308	0.0261133	0.244182	2.42937	0.0151252	0.137692	1.14471	1.02646	1.27658			1		0.131056	0.0528507	2.47975	0.0131476	0.113025	1.14003	1.26446	1.02785		0.047995	0.0675177	0.71085	0.477177		0.3194	0.0981712
555.442	282.606		555.442	555.442	288.817	276.395		-0.307572	-0.536216	-0.078929	16.7163	-2.64024	0.00843367	0.0798856	-3.12333	0.808	0.689577	0.94676		-0.141607	0.0603963	-0.259981	-0.0232322	-2.34463	0.0190462	0.157131	0.867963	0.771066	0.977036			1		-0.154228	0.0587693	-2.6243	0.00868283	0.0870837	0.857076	0.961712	0.763825		-0.0514396	0.0683731	-0.752338	0.451848		-0.461811	0.128847
315.209	222.799		315.209	315.209	222.518	223.08		0.271171	0.069398	0.472943	22.7221	2.63776	0.0084951	0.0800966	-3.1297	1.20679	1.04928	1.38794		0.150324	0.067176	0.0186611	0.281986	2.23776	0.0252368	0.185736	1.16221	1.01884	1.32576			1		0.161331	0.0644387	2.50364	0.0122922	0.108404	1.17507	1.33327	1.03565		0.0518719	0.0773987	0.670191	0.502736		0.450926	0.135244
373.26	213.573		373.259	373.26	213.989	213.158		-0.374907	-0.655053	-0.0947617	22.1108	-2.62661	0.00877632	0.0823685	-3.15824	0.771155	0.635052	0.936427		-0.108759	0.0480805	-0.202995	-0.0145232	-2.26202	0.0236959	0.178464	0.896946	0.816282	0.985582			1		-0.114207	0.0472039	-2.41945	0.0155441	0.125942	0.892073	0.978546	0.813242		-0.063118	0.0508391	-1.24153	0.214412		-0.495418	0.147973
496.32	266.575		496.32	496.32	280.584	252.565		-0.266523	-0.465837	-0.0672095	15.9106	-2.62454	0.0088294	0.0824884	-3.16352	0.83132	0.724051	0.954482		-0.15179	0.0646726	-0.278546	-0.0250341	-2.34705	0.0189225	0.156743	0.859169	0.756883	0.975277			1		-0.168616	0.063828	-2.64173	0.00824837	0.0861029	0.844833	0.95742	0.745486		-0.123717	0.0707981	-1.74746	0.0805569		-0.293284	0.158945
401.309	255.479		401.309	401.309	264.666	246.292		-0.212746	-0.371994	-0.0534979	22.5553	-2.62206	0.0088934	0.0826643	-3.16985	0.862893	0.772714	0.963597		-0.2278	0.0909442	-0.406047	-0.0495525	-2.50483	0.012251	0.11936	0.796284	0.666279	0.951655			1		-0.245663	0.0895274	-2.744	0.00606957	0.0720499	0.782186	0.932217	0.6563		-0.195941	0.10408	-1.88261	0.0597539		-0.330656	0.187012
311.14	35.2363		311.139	311.14	45.6524	24.8202		0.38729	0.0972373	0.677343	24.1755	2.62068	0.00892904	0.0826643	-3.17335	1.30793	1.06972	1.59919		0.0785704	0.0405555	-0.000916895	0.158058	1.93736	0.0527019	0.279983	1.08174	0.999084	1.17123					0.0962283	0.0402875	2.38854	0.0169156	0.130485	1.10101	1.19147	1.01741		0.0451985	0.0443797	1.01845	0.308464		0.247558	0.0998668
415.306	235.89		415.306	415.306	239.112	232.668		-0.212814	-0.372448	-0.0531806	25.6667	-2.61656	0.00903664	0.0829249	-3.18384	0.862852	0.772471	0.963809		-0.230438	0.0890342	-0.404942	-0.0559342	-2.5882	0.00964796	0.102278	0.794186	0.667016	0.945601			1		-0.227957	0.0868447	-2.62489	0.00866777	0.0870837	0.796158	0.943894	0.671546		-0.114413	0.101692	-1.12509	0.260549		-0.611404	0.18427
260.023	28.879		260.023	260.023	36.9519	20.806		0.27305	0.0681838	0.477915	22.644	2.61594	0.00905312	0.0829249	-3.18543	1.20836	1.0484	1.39273		0.156769	0.0664549	0.0265194	0.287018	2.35902	0.0183232	0.153017	1.16973	1.02687	1.33245			1		0.160838	0.0658112	2.44393	0.0145282	0.120077	1.17449	1.3362	1.03236		0.166407	0.0736751	2.25866	0.0239046		0.114698	0.153925
325.238	224.563		325.238	325.238	226.006	223.119		0.147503	0.0367921	0.258214	28.1204	2.61496	0.00907878	0.0829249	-3.18791	1.10765	1.02583	1.196		0.295501	0.126811	0.0469552	0.544047	2.33024	0.0197935	0.160704	1.3438	1.04808	1.72297			1		0.296671	0.119564	2.48128	0.0130911	0.113014	1.34537	1.70066	1.06431		0.0930325	0.150293	0.619006	0.535913		0.795875	0.23627
279.289	222.982		279.289	279.29	222.609	223.354		0.42274	0.105254	0.740227	18.0413	2.61338	0.00912044	0.0829352	-3.19192	1.34047	1.07568	1.67044		0.0987224	0.0407855	0.0187843	0.178661	2.42053	0.015498	0.139074	1.10376	1.01896	1.19561			1		0.0928774	0.0399824	2.32296	0.0201814	0.145002	1.09733	1.18678	1.01462		0.0640443	0.0449657	1.42429	0.154362		0.259647	0.0968647
279.233	224.8		279.233	279.233	225.75	223.85		0.153412	0.0372657	0.269558	31.54	2.59244	0.00969018	0.0875165	-3.24492	1.1122	1.02617	1.20544		0.274542	0.119865	0.0396111	0.509472	2.29043	0.0219964	0.171106	1.31593	1.04041	1.66441			1		0.274817	0.113101	2.42984	0.0151055	0.12412	1.31629	1.64295	1.05458		0.0629908	0.139208	0.452493	0.650914		0.881044	0.235708
207.166	202.26		207.166	207.166	201.84	202.679		-0.215286	-0.378358	-0.052215	16.2876	-2.59116	0.00972622	0.0875165	-3.24816	0.861375	0.769313	0.964454		-0.223988	0.0849836	-0.390553	-0.0574237	-2.63567	0.00839719	0.0937356	0.799324	0.676682	0.944194			1		-0.213338	0.0831052	-2.56708	0.0102558	0.0971453	0.807883	0.9508	0.686449		-0.16157	0.0973423	-1.65982	0.0969516		-0.424048	0.174271
325.184	163.49		325.184	325.184	165.749	161.232		0.250666	0.060727	0.440605	23.0841	2.59022	0.00975257	0.0875165	-3.25052	1.18976	1.04299	1.35717		0.203752	0.0735842	0.05953	0.347975	2.76897	0.00562339	0.0756937	1.22599	1.06134	1.4162			1		0.175756	0.0707166	2.48535	0.0129423	0.112203	1.19215	1.36938	1.03785		0.238216	0.0808676	2.94575	0.00322174		0.0378705	0.177418
326.064	27.9069		326.064	326.065	35.6062	20.2076		0.463024	0.111697	0.814351	17.6355	2.58671	0.00985176	0.0880205	-3.25937	1.37843	1.0805	1.75851		0.0978852	0.0385203	0.0223867	0.173384	2.54113	0.0110495	0.112474	1.10284	1.02264	1.18932			1		0.10265	0.0383692	2.67534	0.00746545	0.0816808	1.1081	1.19465	1.02783		0.0742129	0.0439018	1.69043	0.0909459		0.177076	0.0802972
424.278	219.234		424.278	424.278	221.923	216.544		-0.42229	-0.743128	-0.101453	17.5169	-2.58334	0.0099477	0.088473	-3.26783	0.746239	0.597443	0.932094		-0.114291	0.0420584	-0.196724	-0.0318585	-2.71745	0.00657876	0.0828193	0.891998	0.821417	0.968644			1		-0.0967915	0.0410163	-2.35983	0.0182832	0.137023	0.907745	0.983734	0.837626		-0.0833089	0.0477941	-1.74308	0.0813194		-0.220633	0.0885459
584.356	176.555		584.356	584.356	179.917	173.194		0.308173	0.0739065	0.542439	21.406	2.5819	0.00998888	0.088473	-3.27144	1.23814	1.05256	1.45643		0.126898	0.0579267	0.0133638	0.240432	2.19067	0.028476	0.199858	1.1353	1.01345	1.2718			1		0.142805	0.0552855	2.58304	0.00979346	0.0945161	1.1535	1.28552	1.03505		0.172321	0.0675615	2.55058	0.0107545		0.000836058	0.112552
445.369	268.024		445.369	445.369	277.731	258.316		-0.382828	-0.674269	-0.0913874	15.5873	-2.57815	0.010097	0.0890455	-3.28084	0.766933	0.62665	0.93862		-0.0919898	0.04319	-0.176641	-0.00733899	-2.12989	0.0331809	0.219703	0.912114	0.838081	0.992688			1		-0.102326	0.0426889	-2.39701	0.0165295	0.130423	0.902735	0.981517	0.830277		-0.0917127	0.0479571	-1.91239	0.0558262		-0.0931798	0.099366
225.986	32.5841		225.986	225.986	42.6143	22.5539		0.514506	0.121618	0.907394	19.4283	2.57026	0.0103283	0.0905533	-3.30061	1.4285	1.08795	1.87565		0.0710874	0.0329998	0.0064089	0.135766	2.15417	0.0312265	0.212031	1.07368	1.00643	1.14541			1		0.0771569	0.0326285	2.36471	0.0180442	0.13623	1.08021	1.15155	1.01329		0.0562454	0.0385369	1.45952	0.144422		0.111892	0.0638977
594.482	257.937		594.482	594.483	262.355	253.518		-0.461109	-0.813472	-0.108746	16.0311	-2.56843	0.0103823	0.0905533	-3.30516	0.726428	0.569011	0.927394		-0.0986867	0.037675	-0.172528	-0.024845	-2.61942	0.00880798	0.0953499	0.906027	0.841534	0.975461			1		-0.0963417	0.0368434	-2.6149	0.00892548	0.0873758	0.908154	0.97616	0.844885		-0.0899386	0.044427	-2.02441	0.0429278		-0.121086	0.0710899
266.018	28.8282		266.018	266.018	35.4468	22.2096		-0.820252	-1.44721	-0.193294	20.4631	-2.56781	0.0104008	0.0905533	-3.30671	0.566343	0.36673	0.874607		-0.0512811	0.0218098	-0.0940275	-0.0085347	-2.35129	0.0187085	0.1556	0.950012	0.910258	0.991502			1		-0.0570565	0.0217012	-2.62918	0.00855904	0.086692	0.944541	0.985583	0.905208		-0.0531421	0.0253181	-2.09898	0.0358188		-0.0459271	0.0429434
235.102	173.053		235.102	235.102	169.701	176.405		-0.123246	-0.217597	-0.0288957	23.3932	-2.5638	0.010521	0.0912114	-3.31673	0.918119	0.859997	0.98017		-0.34369	0.149187	-0.63609	-0.0512899	-2.30376	0.0212361	0.167112	0.709149	0.529358	0.950003			1		-0.365095	0.146301	-2.49551	0.0125776	0.110445	0.694131	0.924645	0.521084		-0.259271	0.16302	-1.59043	0.111738		-0.778738	0.370074
375.275	232.696		375.275	375.275	236.608	228.784		-0.14268	-0.252694	-0.0326656	28.5675	-2.54547	0.0110851	0.095697	-3.36226	0.905835	0.839327	0.977612		-0.298133	0.131827	-0.556509	-0.0397569	-2.26155	0.0237254	0.178464	0.742203	0.573207	0.961023			1		-0.326292	0.128329	-2.54261	0.0110028	0.100498	0.721595	0.92796	0.561122		-0.137935	0.145119	-0.95049	0.341863		-1.05438	0.315304
540.367	192.494		540.366	540.367	202.326	182.661		0.423086	0.0958914	0.75028	22.0633	2.53792	0.0113255	0.0968482	-3.38094	1.34079	1.06873	1.68212		0.0883165	0.0390937	0.0116942	0.164939	2.2591	0.0238773	0.178949	1.09233	1.01176	1.17932			1		0.0946263	0.03826	2.47324	0.0133893	0.113632	1.09925	1.18485	1.01983		0.0917672	0.0417843	2.19621	0.0280767		0.0640815	0.110734
541.322	284.185		541.322	541.322	285.885	282.484		-0.218477	-0.387499	-0.0494546	16.3138	-2.53698	0.0113557	0.0968482	-3.38326	0.859472	0.764454	0.966302		-0.175729	0.0815912	-0.335645	-0.0158133	-2.15377	0.0312578	0.212031	0.838845	0.714877	0.984311			1		-0.200522	0.0811393	-2.47133	0.0134613	0.113632	0.818304	0.95936	0.697987		-0.117115	0.0925379	-1.26559	0.205659		-0.380436	0.172936
593.479	255.533		593.478	593.479	258.014	253.051		-0.483002	-0.856804	-0.1092	19.8464	-2.53608	0.0113848	0.0968482	-3.38549	0.715487	0.552174	0.927102		-0.0926188	0.0360615	-0.163298	-0.0219396	-2.56836	0.0102182	0.107212	0.911541	0.849338	0.978299			1		-0.0865047	0.0357562	-2.41929	0.0155507	0.125942	0.917131	0.983712	0.855057		-0.0777643	0.0406963	-1.91085	0.0560243		-0.146918	0.0778079
358.283	245.615		358.283	358.283	249.696	241.535		-0.33679	-0.597509	-0.0760701	16.6333	-2.53536	0.0114078	0.0968482	-3.38725	0.791801	0.660894	0.948638		-0.115931	0.0491191	-0.212203	-0.0196594	-2.3602	0.0182649	0.153017	0.890537	0.808801	0.980533			1		-0.118974	0.0483975	-2.45826	0.0139612	0.116116	0.887831	0.976174	0.807483		-0.121084	0.0545672	-2.219	0.0264869		-0.0939209	0.112772
416.309	235.341		416.309	416.309	238.441	232.241		-0.219745	-0.390004	-0.0494862	23.5832	-2.53317	0.0114789	0.097049	-3.39265	0.858717	0.763127	0.96628		-0.203468	0.0835032	-0.367131	-0.039805	-2.43665	0.0148239	0.13636	0.815896	0.692719	0.960977			1		-0.206492	0.0816371	-2.52939	0.0114261	0.102986	0.813433	0.95458	0.693156		-0.100745	0.0935881	-1.07648	0.281714		-0.604522	0.184922
197.082	34.0972		197.082	197.082	45.6241	22.5704		-0.392642	-0.697231	-0.0880535	19.6517	-2.5301	0.011579	0.0974921	-3.4002	0.761733	0.616755	0.940791		-0.0886131	0.0436436	-0.174153	-0.0030733	-2.03038	0.0423177	0.250962	0.9152	0.840168	0.996931			1		-0.108047	0.0420676	-2.56841	0.0102167	0.0971453	0.897586	0.974731	0.826546		-0.0316461	0.0488939	-0.64724	0.517476		-0.311947	0.0968101
412.278	210.722		412.278	412.279	212.531	208.914		-0.364139	-0.647584	-0.0806943	16.8081	-2.52147	0.0118648	0.0994896	-3.42142	0.776932	0.638348	0.945602		-0.120674	0.0534926	-0.225517	-0.0158303	-2.2559	0.024077	0.179786	0.886323	0.798103	0.984294			1		-0.128921	0.0502589	-2.56514	0.0103134	0.0972404	0.879043	0.970044	0.796579		0.0223393	0.0675717	0.330602	0.740945		-0.360762	0.0875512
591.39	190.646		591.39	591.39	190.943	190.349		-0.204107	-0.364246	-0.043968	22.1775	-2.50159	0.0125471	0.104781	-3.46999	0.868076	0.776875	0.969983		-0.232702	0.0885184	-0.406195	-0.0592094	-2.62886	0.00856723	0.0937356	0.792389	0.66618	0.942509			1		-0.214579	0.0868595	-2.47041	0.0134959	0.113632	0.806881	0.956634	0.680571		-0.202536	0.100665	-2.01197	0.044223		-0.335561	0.185882
325.346	222.824		325.346	325.347	222.555	223.093		0.199616	0.0421551	0.357076	20.4446	2.48816	0.0130275	0.108351	-3.50259	1.14839	1.02965	1.28083		0.199665	0.0900479	0.0231745	0.376156	2.21732	0.0266011	0.193	1.22099	1.02345	1.45667			1		0.198252	0.0845522	2.34472	0.0190412	0.140138	1.21927	1.43904	1.03306		0.0590047	0.106806	0.55245	0.58064		0.545417	0.167452
478.79	23.2946		478.789	478.79	27.8495	18.7397		0.328175	0.0689538	0.587397	17.4811	2.48479	0.0131505	0.108931	-3.51074	1.25542	1.04896	1.50253		0.133079	0.0587996	0.0178338	0.248324	2.26326	0.0236195	0.178464	1.14234	1.01799	1.28188			1		0.14471	0.0568475	2.54558	0.0109096	0.100095	1.1557	1.29192	1.03385		0.184594	0.074425	2.48027	0.0131281		0.0475189	0.0959148
128.053	148.222		128.053	128.053	159.44	137.004		-0.362139	-0.648791	-0.0754885	21.8708	-2.47958	0.013343	0.109784	-3.52334	0.77801	0.637815	0.949021		-0.120386	0.0581455	-0.234349	-0.00642323	-2.07043	0.0384119	0.236719	0.886578	0.791085	0.993597			1		-0.135565	0.0540661	-2.50739	0.0121625	0.107725	0.873222	0.970838	0.785422		-0.0792791	0.0616992	-1.28493	0.198817		-0.446714	0.173839
404.159	255.282		404.159	404.159	262.161	248.404		-0.106524	-0.190884	-0.0221643	19.6063	-2.47838	0.0133876	0.109784	-3.52623	0.928823	0.876069	0.984754		-0.413106	0.16796	-0.742302	-0.0839091	-2.45954	0.0139115	0.131773	0.661592	0.476017	0.919515			1		-0.405807	0.166092	-2.44327	0.0145548	0.120077	0.666439	0.92287	0.481261		-0.199955	0.185601	-1.07734	0.28133		-1.37719	0.394726
648.35	189.9		648.35	648.35	174.134	205.667		0.356276	0.0740474	0.638504	17.6291	2.47765	0.0134145	0.109784	-3.52797	1.28012	1.05267	1.55671		0.140094	0.0492162	0.0436317	0.236556	2.84649	0.00442035	0.0655365	1.15038	1.0446	1.26688			1		0.113937	0.0476218	2.39253	0.0167327	0.130451	1.12068	1.23032	1.02081		0.0790457	0.0565316	1.39826	0.162036		0.331246	0.100033
132.03	28.8611		132.03	132.03	37.0519	20.6704		0.119715	0.02404	0.215391	24.8065	2.45587	0.0142498	0.116156	-3.58027	1.08652	1.0168	1.16102		0.30336	0.137367	0.0341265	0.572593	2.2084	0.0272165	0.194703	1.3544	1.03472	1.77286			1		0.324413	0.135173	2.39999	0.0163955	0.130423	1.38322	1.80282	1.06128		0.281102	0.153814	1.82754	0.0676183		0.391055	0.305311
155.108	162.699		155.108	155.108	172.051	153.347		-0.265954	-0.478711	-0.0531971	19.9473	-2.45345	0.0143451	0.116469	-3.58603	0.831649	0.717619	0.963798		-0.168513	0.0638139	-0.293586	-0.0434395	-2.64069	0.00827386	0.0935266	0.844921	0.745585	0.95749			1		-0.142589	0.0625567	-2.27935	0.0226461	0.155376	0.86711	0.980221	0.767052		-0.146275	0.0709381	-2.06201	0.039207		-0.262842	0.146103
401.291	235.525		401.291	401.291	238.255	232.795		-0.189626	-0.341503	-0.0377484	25.7982	-2.45053	0.0144615	0.116949	-3.59302	0.876833	0.789218	0.974174		-0.220062	0.0918375	-0.40006	-0.0400637	-2.39621	0.0165656	0.143616	0.802469	0.67028	0.960728			1		-0.215474	0.0896523	-2.40345	0.0162414	0.129804	0.806159	0.961024	0.67625		-0.115156	0.104705	-1.09981	0.271415		-0.569913	0.19121
291.099	54.7969		291.099	291.099	68.5371	41.0568		-0.174676	-0.314691	-0.0346611	21.8821	-2.44858	0.0145393	0.117116	-3.59766	0.885967	0.804023	0.976261		-0.198513	0.104941	-0.404194	0.00716792	-1.89166	0.0585363	0.299413	0.819949	0.667515	1.00719					-0.271288	0.103157	-2.62986	0.00854202	0.086692	0.762397	0.933233	0.622834		-0.055746	0.113264	-0.492178	0.622593		-1.06426	0.278916
572.293	159.639		572.293	572.293	156.506	162.771		0.269728	0.0531541	0.486302	17.1956	2.44441	0.014707	0.11732	-3.60757	1.20558	1.03753	1.40085		0.153014	0.0614485	0.0325768	0.27345	2.49011	0.0127703	0.123245	1.16534	1.03311	1.31449			1		0.138383	0.0606388	2.28209	0.0224838	0.155376	1.14842	1.29335	1.01972		0.1084	0.0676107	1.6033	0.108869		0.364832	0.14732
168.018	33.2331		168.018	168.018	46.1205	20.3456		-0.109695	-0.197781	-0.0216079	23.7578	-2.44416	0.0147173	0.11732	-3.60818	0.926784	0.87189	0.985134		-0.358712	0.15712	-0.666662	-0.0507622	-2.28304	0.0224279	0.172509	0.698575	0.513419	0.950505			1		-0.357644	0.152228	-2.3494	0.0188037	0.139345	0.699322	0.942445	0.518917		-0.152826	0.179304	-0.852331	0.39403		-1.03976	0.326111
138.876	27.943		138.876	138.876	34.7675	21.1185		0.35025	0.0685301	0.631969	20.5978	2.44015	0.0148808	0.11732	-3.61772	1.27478	1.04865	1.54968		0.109	0.0461254	0.0185963	0.199405	2.36313	0.0181212	0.152576	1.11516	1.01877	1.22068			1		0.0990828	0.0452329	2.19051	0.0284876	0.183288	1.10416	1.20652	1.01048		0.0772988	0.049837	1.55103	0.120894		0.298367	0.121804
313.135	29.037		313.135	313.135	37.5702	20.5038		0.373739	0.073105	0.674374	18.314	2.43997	0.0148878	0.11732	-3.61813	1.29571	1.05198	1.5959		0.100746	0.049415	0.00389416	0.197597	2.03877	0.0414731	0.247387	1.106	1.0039	1.21847			1		0.114022	0.0490212	2.32598	0.0200195	0.145002	1.12078	1.23381	1.0181		0.197536	0.0616339	3.20499	0.00135068		-0.0734358	0.0826809
280.236	224.564		280.236	280.236	225.428	223.701		0.139389	0.0272031	0.251576	29.1013	2.43862	0.0149431	0.11732	-3.62134	1.10144	1.01903	1.19051		0.275449	0.124071	0.0322739	0.518624	2.22009	0.0264128	0.192315	1.31712	1.0328	1.67972			1		0.266666	0.117044	2.27834	0.0227065	0.155376	1.3056	1.64226	1.03796		0.0783134	0.146823	0.533387	0.593766		0.767824	0.232038
282.824	33.4973		282.824	282.824	43.7287	23.2658		-0.286578	-0.517249	-0.0559068	22.1588	-2.4384	0.0149524	0.11732	-3.62187	0.819845	0.698703	0.96199		-0.146914	0.0606413	-0.265768	-0.0280588	-2.42267	0.0154071	0.138867	0.863369	0.766617	0.972331			1		-0.151301	0.0600991	-2.51752	0.0118183	0.105131	0.859589	0.967048	0.76407		-0.104906	0.0681453	-1.53944	0.123697		-0.306759	0.132929
165.056	35.2815		165.056	165.056	47.1604	23.4026		0.234053	0.0456345	0.422471	23.6525	2.43807	0.014966	0.11732	-3.62266	1.17613	1.03214	1.34022		0.158783	0.0693673	0.0228258	0.294741	2.28902	0.0220781	0.171106	1.17208	1.02309	1.34278			1		0.16728	0.0678977	2.4637	0.013751	0.115306	1.18208	1.35034	1.03479		0.104356	0.0727752	1.43395	0.151586		0.699446	0.229371
431.338	277.799		431.338	431.338	286.119	269.478		-0.145582	-0.262967	-0.0281965	21.1996	-2.43416	0.0151276	0.118133	-3.63193	0.904015	0.833372	0.980645		-0.325641	0.131965	-0.584287	-0.0669943	-2.46763	0.013601	0.129431	0.722065	0.557503	0.935201			1		-0.339807	0.126466	-2.68694	0.00721088	0.0797485	0.711908	0.912166	0.555615		-0.209292	0.154392	-1.35559	0.17523		-0.641143	0.25424
267.966	36.4415		267.966	267.966	46.3826	26.5004		-0.51961	-0.938882	-0.100338	18.8241	-2.43241	0.0152003	0.11825	-3.63607	0.697561	0.521637	0.932815		-0.0714164	0.0340985	-0.138248	-0.0045846	-2.09442	0.0362229	0.231183	0.931074	0.870883	0.995426			1		-0.0883764	0.0335323	-2.63556	0.00839978	0.086692	0.915416	0.977602	0.857187		-0.0306416	0.0390572	-0.784532	0.432728		-0.202105	0.0699239
136.877	28.0073		136.877	136.878	34.9255	21.0891		0.302411	0.0579904	0.546832	20.779	2.42837	0.0153694	0.119113	-3.64562	1.2332	1.04101	1.46087		0.126566	0.0533214	0.022058	0.231074	2.37365	0.0176135	0.149532	1.13492	1.0223	1.25995			1		0.122833	0.0529555	2.31954	0.0203656	0.145692	1.1307	1.25436	1.01922		0.125994	0.0585452	2.15209	0.0313905		0.129348	0.129136
187.014	33.2376		187.014	187.014	42.7769	23.6982		-0.627598	-1.13566	-0.119533	22.6414	-2.42447	0.0155342	0.119936	-3.65483	0.647253	0.455125	0.920486		-0.056277	0.02629	-0.107805	-0.00474944	-2.14062	0.0323047	0.215998	0.945277	0.897803	0.995262			1		-0.0603116	0.0262667	-2.29613	0.0216687	0.152824	0.941471	0.99121	0.894228		-0.0502811	0.0294779	-1.70572	0.0880607		-0.0795873	0.0581224
259.13	27.6422		259.13	259.13	35.4829	19.8016		0.319183	0.0600136	0.578351	17.7656	2.41719	0.0158462	0.121885	-3.67198	1.24762	1.04248	1.49314		0.112768	0.0543563	0.00623109	0.219304	2.0746	0.0380238	0.235035	1.11937	1.00625	1.24521			1		0.127423	0.0527396	2.41609	0.0156884	0.126372	1.1359	1.2596	1.02435		0.0283391	0.0611063	0.463767	0.642815		0.432841	0.118978
457.417	160.051		457.417	457.417	155.666	164.436		0.312683	0.0586288	0.566737	16.3096	2.41564	0.0159133	0.121942	-3.67562	1.24202	1.04148	1.48117		0.115313	0.0535521	0.0103524	0.220273	2.15328	0.0312968	0.212031	1.12222	1.01041	1.24642			1		0.121778	0.0521322	2.33595	0.0194938	0.142955	1.1295	1.25102	1.01979		0.0787851	0.0591549	1.33184	0.182912		0.281199	0.126063
340.736	32.6684		340.736	340.736	42.6833	22.6536		0.252816	0.0472269	0.458405	19.4993	2.41357	0.0160036	0.122177	-3.6805	1.19153	1.03328	1.37402		0.171516	0.0676479	0.0389284	0.304103	2.53542	0.0112313	0.113198	1.1871	1.0397	1.35541			1		0.157156	0.0668926	2.34939	0.0188044	0.139345	1.17018	1.33411	1.02639		0.144824	0.0769381	1.88235	0.059789		0.26245	0.14201
585.262	138.73		585.262	585.263	125.267	152.192		-0.372582	-0.676177	-0.0689873	19.0522	-2.4087	0.0162172	0.123151	-3.69193	0.772399	0.625822	0.953307		-0.100482	0.0467817	-0.192172	-0.00879116	-2.14788	0.0317231	0.213505	0.904402	0.825165	0.991247			1		-0.101251	0.0448001	-2.26006	0.0238177	0.160829	0.903706	0.986647	0.827738		-0.0352301	0.0496133	-0.710094	0.477646		-0.623674	0.140486
140.011	27.424		140.01	140.011	36.8478	18.0001		0.276215	0.0510712	0.501359	20.8684	2.40792	0.0162516	0.123151	-3.69375	1.21101	1.03603	1.41555		0.139496	0.0603445	0.0212233	0.25777	2.31167	0.0207961	0.165559	1.14969	1.02145	1.29404			1		0.143583	0.0579813	2.47638	0.0132724	0.113147	1.1544	1.29334	1.03039		0.104342	0.0679649	1.53523	0.124728		0.270424	0.131162
592.467	242.928		592.466	592.467	246.274	239.581		-0.413917	-0.751581	-0.0762522	15.9805	-2.40593	0.01634	0.123197	-3.69842	0.750583	0.593952	0.948519		-0.0851335	0.0395836	-0.162716	-0.00755112	-2.15073	0.0314977	0.212687	0.91839	0.849833	0.992477			1		-0.0977601	0.0388285	-2.51774	0.011811	0.105131	0.906866	0.978577	0.840411		-0.0775655	0.0455531	-1.70275	0.0886148		-0.108465	0.0799842
553.37	194.279		553.37	553.371	207.606	180.953		0.361157	0.0664213	0.655893	18.7188	2.40502	0.0163804	0.123197	-3.70055	1.28446	1.04712	1.57559		0.116125	0.0459776	0.0260104	0.206239	2.52568	0.0115474	0.114849	1.12314	1.02635	1.22905			1		0.108272	0.0453501	2.38748	0.0169643	0.130485	1.11435	1.21794	1.01958		0.0936442	0.052184	1.7945	0.0727334		0.194129	0.0972058
319.241	29.9181		319.241	319.241	39.5071	20.329		0.211733	0.0388469	0.384619	19.5346	2.40372	0.0164384	0.123197	-3.7036	1.15808	1.02729	1.30551		0.176994	0.0978636	-0.0148154	0.368803	1.80858	0.0705169	0.326619	1.19362	0.985294	1.446					0.192326	0.0799174	2.40656	0.0161037	0.129208	1.21207	1.4176	1.03633		0.307797	0.112441	2.7374	0.00619275		-0.231628	0.198737
568.266	189.444		568.265	568.266	190.192	188.697		-0.230049	-0.418089	-0.042009	20.1626	-2.40118	0.016552	0.123596	-3.70953	0.852606	0.748415	0.971301		-0.170214	0.0762837	-0.319727	-0.0207004	-2.23132	0.0256597	0.188171	0.843485	0.726347	0.979512			1		-0.180643	0.0759916	-2.37715	0.0174471	0.132702	0.834733	0.968798	0.719221		-0.15438	0.0813977	-1.89661	0.0578793		-0.284479	0.218663
229.012	27.8587		229.012	229.012	35.8251	19.8923		0.35068	0.0636823	0.637677	19.6437	2.39821	0.0166859	0.124143	-3.71646	1.27516	1.04513	1.55582		0.0973339	0.0448576	0.00941475	0.185253	2.16984	0.0300186	0.207038	1.10223	1.00946	1.20352			1		0.101877	0.0444672	2.29106	0.0219601	0.152824	1.10725	1.20808	1.01483		0.102702	0.0523648	1.96127	0.0498475		0.0825358	0.0869463
180.939	44.8555		180.939	180.939	28.3769	61.3341		0.348915	0.0628871	0.634944	19.3871	2.39423	0.0168668	0.125034	-3.72575	1.2736	1.04455	1.55288		0.113778	0.0471832	0.0213002	0.206255	2.4114	0.0158914	0.139572	1.1205	1.02153	1.22907			1		0.106951	0.0458661	2.3318	0.019711	0.143519	1.11288	1.21756	1.0172		0.0787279	0.0547546	1.43783	0.150482		0.214877	0.0929935
167.021	30.0088		167.021	167.021	39.0543	20.9634		-0.097618	-0.177697	-0.0175391	30.0251	-2.39258	0.0169423	0.125141	-3.72959	0.934575	0.884113	0.987916		-0.383346	0.172402	-0.721248	-0.045444	-2.22356	0.0261783	0.191288	0.681577	0.486145	0.955573			1		-0.382641	0.166755	-2.29463	0.0217542	0.152824	0.682058	0.945727	0.4919		-0.150284	0.194876	-0.771178	0.440602		-1.22258	0.369797
201.023	35.1601		201.023	201.023	45.655	24.6652		-0.83087	-1.51531	-0.146426	19.49	-2.3826	0.0174058	0.128101	-3.75281	0.56219	0.349821	0.903486		-0.0504792	0.0198022	-0.0892908	-0.0116675	-2.54917	0.0107981	0.11158	0.950774	0.91458	0.9884			1		-0.0473816	0.0195249	-2.42672	0.0152359	0.12469	0.953723	0.990929	0.917915		-0.0614109	0.0229485	-2.67603	0.00744994		-0.0186094	0.0391831
404.31	255.912		404.31	404.31	262.568	249.256		-0.121591	-0.221959	-0.0212231	27.1701	-2.37773	0.0176358	0.129258	-3.76409	0.919173	0.857401	0.985397		-0.31668	0.139936	-0.590949	-0.0424103	-2.26303	0.0236336	0.178464	0.728564	0.553801	0.958476			1		-0.327913	0.137102	-2.39174	0.0167686	0.130451	0.720425	0.942525	0.550662		-0.171065	0.156821	-1.09083	0.275346		-0.885758	0.310018
281.24	225.024		281.24	281.24	226.416	223.632		0.141913	0.0246958	0.259131	25.5121	2.37622	0.0177077	0.129258	-3.76759	1.10337	1.01727	1.19676		0.255174	0.117555	0.0247712	0.485577	2.17068	0.029955	0.207038	1.29069	1.02508	1.62511			1		0.244928	0.111489	2.19687	0.0280296	0.183288	1.27753	1.58954	1.02676		0.0756318	0.139956	0.540396	0.588924		0.685278	0.216618
388.297	258.652		388.297	388.297	267.683	249.62		-0.211279	-0.385859	-0.0366979	19.0295	-2.37528	0.0177525	0.129258	-3.76976	0.863771	0.765323	0.974884		-0.164475	0.0785042	-0.31834	-0.0106093	-2.09511	0.0361615	0.231183	0.848339	0.727355	0.989447			1		-0.185253	0.0788923	-2.34818	0.0188654	0.139345	0.830894	0.96984	0.711854		-0.0924979	0.0880024	-1.05108	0.29322		-0.444955	0.17372
102.68	256.107		102.68	102.68	262.617	249.598		-0.0999287	-0.183121	-0.0167365	18.2496	-2.35756	0.0186169	0.135071	-3.81058	0.933079	0.880796	0.988466		-0.381009	0.166677	-0.707689	-0.0543283	-2.28591	0.0222593	0.171858	0.683172	0.492782	0.947121			1		-0.358531	0.163943	-2.18692	0.0287482	0.183576	0.698702	0.963481	0.506688		-0.115833	0.183978	-0.629602	0.528955		-1.59531	0.393698
312.254	164.332		312.254	312.254	160.407	168.257		0.203625	0.0327604	0.37449	18.3186	2.33902	0.0195607	0.141418	-3.85297	1.15159	1.02297	1.29638		0.1571	0.0803647	-0.000411725	0.314612	1.95484	0.0506019	0.276597	1.17011	0.999588	1.36973					0.18803	0.0787479	2.38775	0.0169521	0.130485	1.20687	1.40829	1.03426		0.177854	0.0891839	1.99424	0.0461254		0.0674578	0.185348
281.161	240.791		281.161	281.161	242.691	238.891		0.16659	0.0266221	0.306557	24.3777	2.33601	0.0197176	0.141836	-3.85981	1.1224	1.01862	1.23675		0.200312	0.0959383	0.0122769	0.388348	2.08793	0.0368041	0.231368	1.22178	1.01235	1.47454			1		0.206097	0.0929115	2.21821	0.0265407	0.175169	1.22887	1.47433	1.02428		0.104295	0.110545	0.943461	0.345445		0.493333	0.193113
318.98	73.8306		318.98	318.98	65.7057	81.9555		0.314666	0.0501238	0.579208	20.0173	2.33459	0.0197926	0.141836	-3.86306	1.24372	1.03535	1.49403		0.125265	0.0511633	0.024987	0.225544	2.44834	0.0143515	0.13488	1.13345	1.0253	1.253			1		0.115765	0.049842	2.32264	0.0201982	0.145002	1.12273	1.23795	1.01824		0.147346	0.0589506	2.49948	0.0124375		0.0578588	0.102999
304.138	219.078		304.138	304.138	218.596	219.56		0.349491	0.05559	0.643391	18.4771	2.33394	0.0198265	0.141836	-3.86453	1.27411	1.03928	1.562		0.104618	0.043511	0.0193376	0.189898	2.40439	0.0161994	0.141641	1.11029	1.01953	1.20913			1		0.0927846	0.0427368	2.17107	0.0299257	0.187242	1.09723	1.19309	1.00906		0.0866987	0.0454087	1.9093	0.0562237		0.30566	0.152099
362.005	232.193		362.004	362.005	235.363	229.023		-0.227597	-0.419507	-0.035688	16.5087	-2.3277	0.0201577	0.143702	-3.8787	0.854056	0.74768	0.975566		-0.141321	0.0685199	-0.275617	-0.0070244	-2.06248	0.039162	0.237557	0.868211	0.759103	0.993			1		-0.148512	0.0677596	-2.19174	0.0283982	0.183288	0.86199	0.98442	0.754786		-0.0724568	0.0743388	-0.974683	0.329717		-0.530254	0.176667
300.226	215.012		300.225	300.226	212.939	217.085		0.215836	0.0336113	0.398061	23.1478	2.32472	0.0203169	0.144334	-3.88543	1.16138	1.02357	1.31774		0.156261	0.0720302	0.0150842	0.297437	2.16938	0.0300539	0.207038	1.16913	1.0152	1.3464			1		0.147993	0.0702749	2.10591	0.0352122	0.204091	1.1595	1.33073	1.01031		0.0775935	0.0835107	0.929144	0.352814		0.38483	0.142349
336.254	159.881		336.254	336.254	155.206	164.557		0.197252	0.0305918	0.363913	16.7049	2.32297	0.0204112	0.144503	-3.8894	1.14651	1.02143	1.28691		0.190031	0.0870966	0.0193253	0.360738	2.18185	0.0291208	0.203349	1.20929	1.01951	1.43439			1		0.20557	0.0861908	2.38506	0.0170765	0.130856	1.22822	1.45427	1.03732		0.162901	0.0967043	1.68453	0.0920792		0.306574	0.20043
527.318	200.778		527.318	527.318	212.044	189.513		0.185601	0.028666	0.342535	23.3174	2.32122	0.0205063	0.144675	-3.89337	1.13729	1.02007	1.26798		0.208839	0.089578	0.0332696	0.384409	2.33137	0.019734	0.160704	1.23225	1.03383	1.46875			1		0.198673	0.0864088	2.29922	0.0214922	0.152156	1.21978	1.44489	1.02975		0.201908	0.106375	1.89808	0.0576855		0.225737	0.166093
233.924	110.943		233.924	233.924	119.835	102.05		-0.304003	-0.561442	-0.0465638	21.6642	-2.3177	0.0206974	0.145499	-3.9013	0.810002	0.677624	0.96824		-0.109824	0.0528954	-0.213497	-0.00615107	-2.07625	0.0378707	0.234798	0.895992	0.807754	0.993868			1		-0.117681	0.0525179	-2.24077	0.025041	0.166886	0.88898	0.985363	0.802025		-0.0996865	0.062528	-1.59427	0.110876		-0.135336	0.0991913
315.972	41.4758		315.972	315.972	52.53	30.4216		0.119092	0.0181872	0.219997	19.4833	2.31647	0.0207653	0.145499	-3.9041	1.08605	1.01269	1.16473		0.293584	0.140471	0.0182653	0.568902	2.08999	0.0366184	0.231368	1.34123	1.01843	1.76633			1		0.316058	0.13912	2.27183	0.0230967	0.157519	1.37171	1.8017	1.04434		0.350104	0.162095	2.15987	0.0307831		0.123125	0.2815
361.187	203.073		361.187	361.187	203.033	203.113		-0.246379	-0.455306	-0.0374521	19.8651	-2.31454	0.0208711	0.145742	-3.90845	0.84301	0.729356	0.974374		-0.143947	0.0657288	-0.272773	-0.0151209	-2.19001	0.0285233	0.199858	0.865934	0.761265	0.984993			1		-0.147068	0.0650461	-2.26099	0.02376	0.160829	0.863235	0.980612	0.759907		-0.0849555	0.0688656	-1.23364	0.217336		-0.747613	0.220295
162.056	40.6077		162.056	162.056	50.3675	30.8478		0.316396	0.0475227	0.58527	18.8396	2.30961	0.0211441	0.146656	-3.91955	1.24522	1.03349	1.50032		0.12195	0.0524873	0.0190764	0.224823	2.32341	0.0201571	0.162998	1.1297	1.01926	1.2521			1		0.119045	0.0521798	2.28143	0.0225229	0.155376	1.12642	1.24772	1.01691		0.0698611	0.0572654	1.21995	0.222483		0.395586	0.131253
712.545	229.359		712.545	712.545	228.597	230.121		0.240072	0.0360568	0.444087	16.8989	2.30958	0.0211454	0.146656	-3.9196	1.18105	1.02531	1.36045		0.152253	0.0701705	0.0147218	0.289785	2.16976	0.0300247	0.207038	1.16446	1.01483	1.33614			1		0.136749	0.064522	2.11942	0.0340547	0.201375	1.14654	1.3011	1.01034		-0.00191086	0.0825505	-0.0231478	0.981532		0.553743	0.133219
154.997	51.0585		154.996	154.997	39.4501	62.6668		-0.333004	-0.616316	-0.0496922	17.5087	-2.30696	0.0212921	0.147174	-3.9255	0.793882	0.652335	0.966142		-0.0907177	0.0465611	-0.181976	0.000540302	-1.94836	0.0513719	0.276597	0.913275	0.833622	1.00054					-0.0995244	0.0453834	-2.19297	0.0283096	0.183288	0.905268	0.989483	0.828221		-0.109412	0.0518374	-2.11068	0.0347997		-0.0126557	0.105927
533.95	44.8787		533.949	533.95	56.5499	33.2075		0.312753	0.0460069	0.5795	19.5917	2.30122	0.0216156	0.148908	-3.93838	1.24208	1.0324	1.49433		0.106009	0.0491853	0.00960757	0.20241	2.1553	0.0311385	0.212031	1.11183	1.00965	1.22435			1		0.105255	0.0489885	2.14856	0.0316695	0.194744	1.11099	1.22296	1.00928		0.099663	0.0524717	1.89937	0.057516		0.151961	0.141199
231.082	37.4605		231.082	231.082	47.369	27.5521		-0.0952015	-0.176471	-0.0139317	27.3859	-2.29916	0.0217328	0.148988	-3.94299	0.936142	0.884865	0.99039		-0.347337	0.162907	-0.666629	-0.028045	-2.13212	0.0329972	0.219703	0.706567	0.513436	0.972345			1		-0.343019	0.160596	-2.13591	0.0326869	0.198171	0.709625	0.972145	0.517996		-0.288466	0.180811	-1.5954	0.110622		-0.601223	0.375485
352.086	35.5998		352.086	352.086	45.8421	25.3575		-0.682946	-1.26627	-0.0996264	19.3799	-2.29792	0.0218037	0.148988	-3.94577	0.622892	0.415735	0.933275		-0.0582247	0.0238545	-0.104979	-0.0114707	-2.44082	0.0146538	0.135784	0.943438	0.900344	0.988595			1		-0.053396	0.0232841	-2.29324	0.0218344	0.152824	0.948005	0.992271	0.905713		-0.0373413	0.027011	-1.38245	0.166834		-0.13224	0.0508511
585.36	175.533		585.36	585.361	179.091	171.975		0.261213	0.0379219	0.484503	18.5261	2.29603	0.0219118	0.148988	-3.94999	1.19849	1.02663	1.3991		0.128608	0.0623739	0.00635721	0.250858	2.06188	0.0392187	0.237557	1.13724	1.00638	1.28513			1		0.14275	0.0604223	2.36254	0.0181504	0.136528	1.15344	1.29846	1.02462		0.220149	0.0694595	3.16945	0.00152726		-0.252651	0.141754
302.155	35.2583		302.155	302.155	46.0356	24.481		-0.403091	-0.74776	-0.0584223	21.0902	-2.29539	0.0219489	0.148988	-3.95144	0.756236	0.595527	0.960314		-0.0867736	0.0395575	-0.164305	-0.00924246	-2.19361	0.0282634	0.199403	0.916885	0.848483	0.9908			1		-0.0845609	0.0393884	-2.14685	0.0318055	0.194744	0.918916	0.992667	0.850643		-0.103123	0.0452001	-2.28149	0.0225197		-0.0332795	0.0817594
172.023	36.6044		172.023	172.023	47.2248	25.9841		0.479659	0.0693878	0.88993	18.6749	2.29465	0.0219914	0.148988	-3.95309	1.39441	1.04927	1.85309		0.0940892	0.0373971	0.0207923	0.167386	2.51595	0.0118712	0.117335	1.09866	1.02101	1.18221			1		0.0886096	0.0357805	2.47647	0.0132687	0.113147	1.09265	1.17203	1.01865		0.119615	0.045381	2.63579	0.00839407		0.0400732	0.0660155
413.2	35.1788		413.2	413.2	45.415	24.9426		0.354272	0.0509103	0.657634	22.9822	2.29209	0.0221396	0.149497	-3.95881	1.27834	1.03592	1.57749		0.104234	0.0444991	0.017017	0.19145	2.34238	0.0191614	0.157446	1.10986	1.01716	1.211			1		0.0959058	0.0426116	2.2507	0.0244045	0.163711	1.10066	1.19653	1.01246		0.0983296	0.0510607	1.92574	0.0541372		0.122879	0.0907392
436.964	44.1641		436.964	436.965	53.9264	34.4018		0.207943	0.0296465	0.386239	21.3978	2.28906	0.0223158	0.150191	-3.96557	1.15504	1.02076	1.30698		0.145472	0.0736802	0.00106134	0.289882	1.97437	0.0483398	0.271712	1.15659	1.00106	1.33627			1		0.162636	0.0733954	2.21589	0.026699	0.175647	1.17661	1.35865	1.01896		0.151151	0.0816275	1.85172	0.0640664		0.120493	0.171191
359.244	194.506		359.244	359.244	194.373	194.639		-0.294969	-0.548625	-0.0413132	18.6223	-2.28237	0.0227089	0.152184	-3.98046	0.81509	0.683671	0.97177		-0.110515	0.0566682	-0.221582	0.000553048	-1.9502	0.0511517	0.276597	0.895373	0.80125	1.00055					-0.1375	0.0551364	-2.49381	0.0126379	0.1105	0.871534	0.970996	0.782261		-0.108218	0.0654246	-1.65408	0.0981111		-0.117415	0.11339
175.072	29.4429		175.072	175.073	38.2965	20.5894		-0.384805	-0.71584	-0.0537688	18.3781	-2.2815	0.0227607	0.152184	-3.9824	0.765883	0.60885	0.963416		-0.0915699	0.043871	-0.177555	-0.00558437	-2.08725	0.0368651	0.231368	0.912498	0.837315	0.994431			1		-0.0976219	0.0418183	-2.33443	0.0195732	0.143024	0.906992	0.984464	0.835616		-0.0197002	0.0482899	-0.407957	0.683306		-0.431228	0.104979
195.051	31.4062		195.051	195.051	41.7387	21.0736		0.131553	0.0183006	0.244805	24.5282	2.27986	0.0228581	0.152338	-3.98604	1.09547	1.01277	1.18493		0.237883	0.119163	0.00432797	0.471439	1.99628	0.0459031	0.266811	1.26856	1.00434	1.6023			1		0.259825	0.118836	2.18641	0.0287855	0.183576	1.2967	1.6368	1.02727		0.163273	0.137018	1.19162	0.233412		0.469505	0.241417
656.318	205.256		656.318	656.319	216.538	193.974		-0.241523	-0.449643	-0.0334029	18.6418	-2.27772	0.0229863	0.152694	-3.9908	0.845852	0.732224	0.977113		-0.136297	0.0656339	-0.264937	-0.00765694	-2.07663	0.0378361	0.234798	0.872583	0.767254	0.992372			1		-0.148539	0.065176	-2.27904	0.0226647	0.155376	0.861967	0.979421	0.758598		-0.10432	0.0724187	-1.44051	0.149723		-0.283361	0.155305
102.558	255.767		102.558	102.558	262.64	248.894		-0.108459	-0.202157	-0.0147618	20.393	-2.27192	0.0233355	0.154024	-4.00363	0.927578	0.86925	0.98982		-0.318026	0.153856	-0.619578	-0.0164733	-2.06703	0.038731	0.237557	0.727584	0.538171	0.983662			1		-0.352433	0.151625	-2.32438	0.0201053	0.145002	0.702975	0.94625	0.522245		-0.0933649	0.171906	-0.543115	0.587051		-1.22246	0.344918
300.953	59.5346		300.953	300.953	65.6412	53.4281		0.108803	0.0148075	0.202798	23.8499	2.2719	0.023337	0.154024	-4.00369	1.07833	1.01032	1.15093		0.316852	0.143163	0.0362585	0.597446	2.21323	0.0268817	0.194346	1.3728	1.03692	1.81747			1		0.308313	0.138766	2.22181	0.026296	0.174115	1.36113	1.78657	1.037		0.407678	0.156733	2.6011	0.00929255		-0.14056	0.35173
290.914	141.928		290.914	290.914	142.452	141.404		-0.194086	-0.362002	-0.0261703	19.692	-2.2686	0.0235379	0.154515	-4.01098	0.874127	0.778084	0.982024		-0.172348	0.0836395	-0.336278	-0.00841711	-2.0606	0.0393413	0.237557	0.841687	0.714425	0.991618			1		-0.185466	0.081889	-2.26485	0.0235219	0.159886	0.830717	0.975345	0.707535		-0.110881	0.0933832	-1.18738	0.235078		-0.42164	0.188064
432.341	278.802		432.34	432.341	286.798	270.806		-0.10859	-0.202554	-0.0146255	18.8846	-2.2682	0.0235623	0.154515	-4.01187	0.927494	0.869011	0.989914		-0.28047	0.15104	-0.576503	0.0155626	-1.85693	0.0633215	0.311886	0.755429	0.56186	1.01568					-0.339069	0.147105	-2.30494	0.0211698	0.150918	0.712433	0.950523	0.533981		-0.0835928	0.168362	-0.496506	0.619538		-1.09224	0.341871
367.216	163.403		367.215	367.216	156.597	170.21		0.302459	0.040263	0.564654	18.3707	2.2641	0.0238144	0.154632	-4.02092	1.23324	1.0283	1.47903		0.0971532	0.0508671	-0.00254453	0.196851	1.90994	0.0561408	0.292275	1.10203	0.997459	1.21756					0.110503	0.0491383	2.24882	0.0245239	0.163973	1.11684	1.22975	1.01429		0.0331828	0.0559186	0.593413	0.552905		0.404002	0.12247
141.067	26.5781		141.067	141.067	34.6009	18.5553		0.221965	0.0295261	0.414403	18.275	2.26384	0.0238301	0.154632	-4.02148	1.16632	1.02068	1.33275		0.169596	0.0868223	-0.000572462	0.339765	1.95337	0.0507757	0.276597	1.18483	0.999428	1.40462					0.187163	0.0781332	2.39543	0.0166008	0.130423	1.20582	1.40537	1.03461		0.275503	0.0957694	2.87673	0.00401818		-0.319085	0.205721
174.987	33.5572		174.987	174.987	43.1389	23.9755		-0.513417	-0.958545	-0.0682887	22.6788	-2.26381	0.0238322	0.154632	-4.02156	0.700561	0.514576	0.953769		-0.0853688	0.033379	-0.150791	-0.0199471	-2.55756	0.010541	0.10996	0.918174	0.860028	0.980251			1		-0.0702002	0.0321583	-2.18296	0.0290389	0.18412	0.932207	0.992856	0.875263		-0.0764871	0.0394199	-1.94032	0.0523414		-0.107871	0.0627446
243.988	193.331		243.988	243.988	184.464	202.199		-0.343607	-0.641765	-0.0454484	19.5748	-2.26188	0.0239518	0.154632	-4.02581	0.788069	0.640928	0.968989		-0.0974232	0.0461185	-0.187814	-0.00703274	-2.11246	0.0346473	0.22648	0.907172	0.828769	0.992992			1		-0.0979971	0.0451822	-2.16893	0.030088	0.187683	0.906652	0.990605	0.829813		-0.0740943	0.051482	-1.43923	0.150086		-0.192208	0.103771
241.945	111.683		241.945	241.945	122.853	100.513		-0.250407	-0.46772	-0.0330942	20.8289	-2.2616	0.023969	0.154632	-4.02643	0.840659	0.723107	0.977322		-0.130931	0.066802	-0.261861	-1.80026e-06	-1.95999	0.0499968	0.274983	0.877278	0.769618	0.999998			1		-0.139036	0.0652976	-2.12926	0.0332326	0.199982	0.870197	0.989008	0.765659		-0.147814	0.076698	-1.92722	0.053952		-0.0778783	0.135962
180.067	36.5142		180.067	180.067	47.2196	25.8087		-0.072604	-0.135641	-0.00956649	26.0702	-2.26056	0.0240337	0.154632	-4.02872	0.95092	0.910265	0.993391		-0.512823	0.219461	-0.942958	-0.0826872	-2.33674	0.0194528	0.159202	0.598803	0.389474	0.920639			1		-0.494659	0.215822	-2.29198	0.0219069	0.152824	0.609779	0.930858	0.399449		-0.517182	0.255372	-2.02521	0.0428461		-0.50051	0.429184
469.284	250.421		469.284	469.285	248.086	252.756		-0.15992	-0.299121	-0.0207187	20.0797	-2.25483	0.0243926	0.156449	-4.04132	0.895075	0.812748	0.985742		-0.229809	0.104043	-0.433729	-0.0258891	-2.2088	0.0271889	0.194703	0.794685	0.648088	0.974443			1		-0.235625	0.100273	-2.34982	0.0187823	0.139345	0.790077	0.961665	0.649105		-0.274829	0.120953	-2.27219	0.0230748		-0.101723	0.204016
560.33	193.384		560.33	560.33	205.541	181.227		0.211187	0.0265137	0.395861	18.1829	2.24449	0.0250523	0.159933	-4.06398	1.15764	1.01855	1.31573		0.164833	0.0867711	-0.00523527	0.334901	1.89963	0.0574817	0.295496	1.1792	0.994778	1.3978					0.194	0.0815933	2.37764	0.0174237	0.132702	1.2141	1.42464	1.03466		0.274353	0.103008	2.6634	0.00773554		-0.102763	0.161015
238.025	34.4444		238.025	238.025	44.6234	24.2653		-0.194676	-0.364958	-0.024394	22.4397	-2.24388	0.0250922	0.159933	-4.06533	0.873769	0.776492	0.983234		-0.169365	0.0868108	-0.339511	0.000781341	-1.95096	0.0510614	0.276597	0.844201	0.712119	1.00078					-0.203227	0.0848682	-2.39462	0.0166376	0.130423	0.816093	0.963787	0.691032		-0.136338	0.0978561	-1.39325	0.163545		-0.291391	0.188096
402.24	229.009		402.239	402.24	228.24	229.778		0.423815	0.0529035	0.794727	16.4507	2.24265	0.0251716	0.159942	-4.06802	1.34147	1.03735	1.73475		0.0666313	0.0369366	-0.00576308	0.139026	1.80394	0.0712411	0.329028	1.0689	0.994253	1.14915					0.0750826	0.0353201	2.12578	0.0335218	0.200142	1.07797	1.15524	1.00587		0.0374038	0.03848	0.972032	0.331035		0.409201	0.131739
500.071	190.864		500.071	500.071	192.877	188.85		-0.208579	-0.391297	-0.0258614	17.4634	-2.2405	0.0253111	0.16033	-4.0727	0.865389	0.762444	0.982234		-0.160932	0.0749726	-0.307876	-0.0139885	-2.14655	0.0318295	0.213519	0.85135	0.735007	0.986109			1		-0.168955	0.0734374	-2.30067	0.0214102	0.152102	0.844547	0.975292	0.731328		-0.147834	0.0842074	-1.75559	0.079158		-0.211016	0.164662
88.6626	224.268		88.6625	88.6627	222.149	226.387		0.31186	0.0381603	0.58556	16.8564	2.23635	0.0255824	0.161197	-4.08175	1.24131	1.0268	1.50062		0.109714	0.0488946	0.0138826	0.205546	2.24389	0.0248393	0.184135	1.11596	1.01398	1.2282			1		0.106254	0.0484513	2.193	0.0283072	0.183288	1.1121	1.22289	1.01135		0.0899892	0.0593252	1.51688	0.129297		0.15149	0.0863359
558.281	191.899		558.281	558.281	194.027	189.77		-0.301152	-0.565606	-0.0366985	17.7801	-2.23507	0.0256668	0.161197	-4.08454	0.811604	0.675671	0.974883		-0.0980407	0.0523493	-0.200643	0.00456209	-1.87282	0.0610937	0.304872	0.906612	0.818204	1.00457					-0.123234	0.0509491	-2.41876	0.0155735	0.125942	0.884057	0.976898	0.80004		-0.146017	0.0588449	-2.48139	0.0130871		0.0839917	0.114622
465.121	262.291		465.121	465.121	270.264	254.319		-0.161484	-0.303307	-0.0196615	18.3354	-2.2348	0.0256844	0.161197	-4.08512	0.894105	0.810393	0.986464		-0.189307	0.0956455	-0.376769	-0.00184547	-1.97926	0.0477869	0.270088	0.827532	0.686075	0.998156			1		-0.19692	0.0939882	-2.09516	0.0361569	0.208386	0.821256	0.987377	0.683084		-0.10581	0.109556	-0.965801	0.334144		-0.456892	0.196125
254.296	215.894		254.296	254.296	214.628	217.16		0.364021	0.0439416	0.684101	17.5724	2.23215	0.0258598	0.161802	-4.0909	1.28701	1.03093	1.6067		0.085827	0.0416801	0.00413548	0.167519	2.05918	0.0394767	0.237557	1.08962	1.00414	1.18237			1		0.0848492	0.0410329	2.06784	0.0386555	0.216683	1.08855	1.17972	1.00443		0.0645498	0.0465269	1.38736	0.165331		0.172287	0.0937894
269.24	228.61		269.24	269.24	229.367	227.852		0.228599	0.0268444	0.430354	16.1199	2.22385	0.0264154	0.164774	-4.10891	1.1717	1.01878	1.34756		0.121976	0.06724	-0.00981245	0.253764	1.81403	0.0696728	0.325458	1.12973	0.990236	1.28887					0.138411	0.0671999	2.05969	0.0394284	0.219004	1.14845	1.31013	1.00672		0.123955	0.0748683	1.65565	0.0977933		0.113718	0.152898
425.053	182.443		425.053	425.053	185.891	178.995		-0.130257	-0.245395	-0.015118	21.3134	-2.22041	0.0266487	0.165724	-4.11636	0.913669	0.843585	0.989576		-0.340634	0.140238	-0.615496	-0.0657715	-2.42896	0.0151421	0.137692	0.711319	0.540373	0.936345			1		-0.319559	0.134869	-2.36939	0.0178173	0.135015	0.726469	0.946282	0.557717		-0.341256	0.165805	-2.05818	0.0395733		-0.33907	0.262867
173.995	33.3742		173.995	173.995	42.6588	24.0895		-0.378202	-0.714302	-0.0421031	23.5605	-2.20857	0.0274654	0.170286	-4.14191	0.769396	0.6095	0.971238		-0.103757	0.0430083	-0.188051	-0.0194619	-2.41248	0.0158444	0.139572	0.901445	0.828572	0.980726			1		-0.0897099	0.0417468	-2.14891	0.0316418	0.194744	0.914196	0.992145	0.842372		-0.0714541	0.0492801	-1.44996	0.14707		-0.206986	0.0880955
489.322	160.878		489.322	489.322	142.774	178.981		-0.179678	-0.339496	-0.0198594	17.9572	-2.2066	0.0276039	0.170486	-4.14616	0.8829	0.790318	0.986329		-0.180121	0.086258	-0.349184	-0.0110587	-2.08817	0.0367826	0.231368	0.835169	0.705264	0.989002			1		-0.181276	0.0837455	-2.16461	0.0304177	0.189163	0.834205	0.983011	0.707925		-0.164124	0.0984626	-1.66687	0.0955409		-0.232918	0.178876
423.275	218.074		423.275	423.275	219.52	216.629		-0.36038	-0.681052	-0.0397068	20.9034	-2.20573	0.0276644	0.170486	-4.14801	0.77896	0.62371	0.972853		-0.079164	0.0414152	-0.160336	0.0020082	-1.91147	0.0559436	0.292077	0.923888	0.851857	1.00201					-0.0799813	0.0406683	-1.96667	0.0492209	0.247435	0.923134	0.999729	0.852407		-0.0372212	0.0452791	-0.82204	0.411054		-0.293928	0.102459
569.211	158.84		569.211	569.211	152.35	165.329		0.262695	0.0282662	0.497124	16.1172	2.19936	0.028116	0.172195	-4.1617	1.19972	1.01979	1.4114		0.122833	0.059623	0.00597386	0.239692	2.06016	0.0393835	0.237557	1.1307	1.00599	1.27086			1		0.13122	0.0588249	2.23069	0.0257019	0.170734	1.14022	1.27956	1.01605		0.143936	0.0668744	2.15233	0.0313717		0.0410496	0.131651
687.364	277.976		687.364	687.364	280.074	275.878		-0.186448	-0.35286	-0.0200366	17.4563	-2.19902	0.0281399	0.172195	-4.16242	0.878767	0.78303	0.986208		-0.149444	0.0816926	-0.309558	0.0106709	-1.82934	0.0673485	0.323463	0.861187	0.733771	1.01073					-0.173539	0.0802828	-2.1616	0.0306494	0.190026	0.840684	0.983946	0.718282		-0.1061	0.0879302	-1.20664	0.22757		-0.42284	0.220837
197.043	34.261		197.043	197.044	44.158	24.3639		-0.153505	-0.29056	-0.0164489	23.6596	-2.19826	0.0281942	0.172195	-4.16405	0.899064	0.817585	0.988663		-0.228361	0.103813	-0.43183	-0.0248913	-2.19974	0.0278257	0.197748	0.795837	0.64932	0.975416			1		-0.201119	0.100125	-2.00868	0.0445715	0.239352	0.817815	0.995138	0.672089		-0.279789	0.12066	-2.31882	0.020405		-0.0818042	0.203688
188.986	33.4522		188.986	188.986	43.1081	23.7964		-0.224318	-0.424953	-0.0236828	26.8577	-2.19438	0.0284728	0.173379	-4.17236	0.856	0.744863	0.983718		-0.140834	0.0672162	-0.272575	-0.00909268	-2.09524	0.0361497	0.231183	0.868634	0.761416	0.990949			1		-0.149258	0.0662683	-2.25233	0.0243016	0.163556	0.861347	0.980814	0.756431		-0.161301	0.0752588	-2.14329	0.0320898		-0.0601336	0.149439
361.236	220.979		361.236	361.236	218.875	223.083		0.12815	0.0134416	0.242858	21.9519	2.1927	0.0285944	0.17344	-4.17596	1.09289	1.00936	1.18333		0.245669	0.116529	0.0172766	0.474062	2.10822	0.0350116	0.227409	1.27848	1.01743	1.60651			1		0.236002	0.113102	2.08662	0.0369227	0.211459	1.26618	1.58041	1.01442		0.165368	0.14277	1.15829	0.246747		0.405926	0.201689
194.127	85.0033		194.127	194.127	85.6276	84.379		-0.266779	-0.505663	-0.0278952	18.3295	-2.1919	0.0286524	0.17344	-4.17767	0.831173	0.704336	0.98085		-0.105046	0.0562212	-0.215237	0.00514593	-1.86843	0.0617016	0.306411	0.900283	0.80635	1.00516					-0.12035	0.0549313	-2.19091	0.0284582	0.183288	0.88661	0.987396	0.796112		-0.090954	0.0661636	-1.37468	0.16923		-0.14165	0.106637
158.061	87.2198		158.061	158.061	74.8632	99.5764		-0.0957395	-0.181574	-0.00990529	26.1588	-2.1892	0.0288483	0.174111	-4.18342	0.935792	0.881741	0.993158		-0.376275	0.162051	-0.693888	-0.0586611	-2.32196	0.0202353	0.162998	0.686414	0.49963	0.943026			1		-0.343744	0.158252	-2.17213	0.029846	0.187242	0.70911	0.966987	0.520004		-0.3958	0.18588	-2.12933	0.0332266		-0.31443	0.330815
561.38	183.581		561.38	561.38	183.284	183.879		0.236273	0.0240543	0.448492	17.2755	2.18517	0.0291434	0.175217	-4.19201	1.17795	1.01681	1.36461		0.115516	0.061321	-0.00467119	0.235703	1.88379	0.0595937	0.301058	1.12245	0.99534	1.2658					0.128643	0.0606517	2.12101	0.0339211	0.201167	1.13728	1.28085	1.00981		0.0803009	0.067841	1.18366	0.236546		0.272756	0.143354
264.016	42.2631		264.016	264.016	53.7646	30.7615		0.247017	0.0250661	0.468968	20.2608	2.18436	0.0292028	0.175217	-4.19373	1.18675	1.01753	1.38412		0.136975	0.0594065	0.0205406	0.25341	2.30573	0.0211259	0.166886	1.1468	1.02075	1.28841			1		0.111798	0.0584383	1.91309	0.055736	0.265101	1.11829	1.254	0.997263		0.147923	0.0650364	2.27446	0.0229386		0.0818304	0.145966
323.188	184.979		323.188	323.188	202.775	167.183		0.205525	0.0205884	0.390462	21.9772	2.18121	0.0294363	0.175643	-4.20045	1.15311	1.01437	1.31081		0.110722	0.0781584	-0.042466	0.263909	1.41663	0.156591	0.494071	1.11708	0.958423	1.30201					0.154803	0.0721412	2.14583	0.0318862	0.194744	1.16743	1.34474	1.0135		-0.0737065	0.0855892	-0.861166	0.389147		1.03663	0.191774
577.375	187.312		577.375	577.375	187.493	187.13		-0.323692	-0.614974	-0.0324091	20.3724	-2.18108	0.0294455	0.175643	-4.20071	0.799023	0.652942	0.977786		-0.116498	0.0490371	-0.212609	-0.0203876	-2.37572	0.0175146	0.149312	0.890031	0.808472	0.979819			1		-0.101358	0.0480377	-2.10996	0.0348616	0.20321	0.90361	0.992822	0.822414		-0.0758043	0.0563787	-1.34456	0.178769		-0.242938	0.099378
339.254	219.13		339.254	339.254	215.378	222.882		0.170215	0.0169004	0.323529	22.8372	2.17906	0.0295958	0.176026	-4.20501	1.12523	1.01178	1.25139		0.19384	0.0919094	0.0137011	0.373979	2.10904	0.0349415	0.227409	1.2139	1.0138	1.45351			1		0.181217	0.0868827	2.08576	0.0370001	0.211459	1.19867	1.42121	1.01099		0.054342	0.11012	0.49348	0.621674		0.514136	0.166862
255.224	218.369		255.224	255.224	218.544	218.193		0.397066	0.0391848	0.754948	21.9826	2.1776	0.0297046	0.176161	-4.2081	1.31683	1.02753	1.68757		0.0780066	0.0355154	0.00839772	0.147615	2.19642	0.0280621	0.198668	1.08113	1.00843	1.15907			1		0.0739936	0.0350005	2.11408	0.0345088	0.202362	1.0768	1.15326	1.00541		0.0647105	0.0393101	1.64615	0.0997322		0.137071	0.0828524
280.322	222.795		280.322	280.323	222.468	223.122		0.153962	0.0150534	0.29287	22.0173	2.1754	0.0298697	0.176628	-4.21277	1.11262	1.01049	1.22508		0.193234	0.0977867	0.00157564	0.384893	1.97608	0.0481461	0.271369	1.21317	1.00158	1.46946			1		0.188991	0.0933565	2.02441	0.0429285	0.232359	1.20803	1.45059	1.00603		0.058644	0.116324	0.504144	0.61416		0.517493	0.180554
347.259	187.228		347.259	347.259	181.235	193.222		0.312181	0.0294603	0.594901	18.0932	2.16722	0.0304894	0.179366	-4.23007	1.24158	1.02063	1.51037		0.0939227	0.0474308	0.000959962	0.186885	1.9802	0.0476807	0.270088	1.09847	1.00096	1.20549			1		0.091879	0.046569	1.97296	0.0484997	0.24632	1.09623	1.201	1.0006		0.092413	0.0533031	1.73373	0.0829664		0.099664	0.10395
474.879	186.4		474.879	474.879	186.862	185.939		-0.156056	-0.297401	-0.0147111	17.21	-2.16698	0.030508	0.179366	-4.23059	0.897475	0.813717	0.989855		-0.198884	0.094719	-0.38453	-0.0132385	-2.09973	0.0357526	0.230757	0.819645	0.68077	0.986849			1		-0.202708	0.0931235	-2.17676	0.0294985	0.185704	0.816517	0.980017	0.680294		-0.226269	0.113416	-1.99504	0.0460388		-0.13575	0.172208
423.275	96.2265		423.275	423.276	93.5436	98.9094		-0.266566	-0.50873	-0.0244021	16.1666	-2.16048	0.031009	0.18127	-4.2443	0.831296	0.702841	0.983228		-0.103732	0.0545963	-0.210738	0.0032751	-1.89998	0.0574362	0.295496	0.901467	0.809986	1.00328					-0.105913	0.0533377	-1.9857	0.0470668	0.2432	0.899503	0.99863	0.810216		-0.0509786	0.0633822	-0.804304	0.421221		-0.255431	0.107482
251.202	200.475		251.202	251.202	197.719	203.232		0.151912	0.0138818	0.289943	24.727	2.16009	0.0310389	0.18127	-4.24511	1.11104	1.00967	1.22259		0.184203	0.100455	-0.0126847	0.38109	1.83369	0.0666998	0.322411	1.20226	0.987395	1.46388					0.187319	0.0943357	1.98566	0.047071	0.2432	1.20601	1.45095	1.00242		0.0502665	0.114927	0.437378	0.661837		0.617808	0.206785
452.295	241.389		452.295	452.295	245.701	237.076		-0.127974	-0.244294	-0.0116536	25.8941	-2.15934	0.0310976	0.18127	-4.2467	0.915116	0.844229	0.991955		-0.258763	0.119992	-0.493944	-0.0235826	-2.1565	0.0310448	0.212031	0.772006	0.610215	0.976693			1		-0.251175	0.118041	-2.12787	0.0333482	0.200089	0.777886	0.98038	0.617217		-0.23226	0.13802	-1.6828	0.0924138		-0.340805	0.242833
307.255	230.352		307.255	307.256	231.225	229.479		0.236207	0.0213008	0.451114	20.3302	2.15724	0.0312611	0.181705	-4.25111	1.17789	1.01487	1.3671		0.178935	0.065514	0.0505297	0.30734	2.73125	0.00630955	0.0812314	1.19594	1.05183	1.3598			1		0.121811	0.0625679	1.94687	0.0515507	0.25282	1.12954	1.27691	0.999179		0.105644	0.0902975	1.16995	0.24202		0.260397	0.0951981
585.486	238.061		585.486	585.487	238.11	238.013		0.470693	0.0416685	0.899718	17.1254	2.15333	0.031568	0.182969	-4.25933	1.38578	1.0293	1.8657		0.0572552	0.0305583	-0.00263796	0.117148	1.87364	0.0609803	0.304872	1.05893	0.997366	1.12429					0.0599735	0.0299673	2.0013	0.0453604	0.241566	1.06181	1.12604	1.00124		0.0287677	0.0329969	0.871833	0.3833		0.228897	0.0809948
268.236	227.638		268.235	268.236	227.475	227.802		0.186715	0.0162854	0.357145	22.3888	2.15025	0.0318114	0.183859	-4.26579	1.13817	1.01135	1.28089		0.141975	0.0779551	-0.0108139	0.294764	1.82124	0.0685697	0.323818	1.15255	0.989244	1.34281					0.148089	0.0750746	1.97255	0.0485464	0.24632	1.15962	1.34344	1.00094		0.0506324	0.0890306	0.568708	0.569554		0.442113	0.161385
508.445	215.798		508.444	508.445	214.437	217.159		0.460792	0.0389555	0.882629	16.8867	2.14396	0.0323141	0.186238	-4.27897	1.3763	1.02737	1.84373		0.0544132	0.0317	-0.00771772	0.116544	1.7165	0.08607	0.365351	1.05592	0.992312	1.12361					0.0644803	0.0312128	2.06583	0.0388445	0.217147	1.0666	1.13389	1.00331		0.0378062	0.0348235	1.08565	0.277634		0.134728	0.0765816
258.992	27.1286		258.992	258.992	34.8183	19.4389		-0.40594	-0.77795	-0.0339295	17.9988	-2.14171	0.0324946	0.186753	-4.28365	0.754744	0.583195	0.976756		-0.0742361	0.0348367	-0.142515	-0.00595749	-2.13098	0.0330911	0.219703	0.928452	0.867175	0.99406			1		-0.0698122	0.034267	-2.0373	0.04162	0.226475	0.932569	0.997355	0.871991		-0.09492	0.0390807	-2.42882	0.015148		0.0057807	0.0768665
277.987	223.551		277.987	277.987	223.902	223.199		0.249999	0.0197621	0.480236	18.8401	2.13117	0.0333559	0.190853	-4.30561	1.18921	1.01379	1.39497		0.115637	0.0597351	-0.00144155	0.232716	1.93583	0.0528883	0.279983	1.12259	0.998559	1.26202					0.119332	0.0576438	2.07017	0.0384365	0.216642	1.12674	1.26152	1.00637		0.0608313	0.0691896	0.879198	0.379294		0.276077	0.118381
209.004	53.3555		209.004	209.004	66.4677	40.2434		-0.0969389	-0.186268	-0.00760957	29.3503	-2.1299	0.0334611	0.190853	-4.30825	0.935015	0.878876	0.994739		-0.314736	0.164634	-0.637414	0.00794141	-1.91173	0.0559112	0.292077	0.729981	0.528658	1.00797					-0.34933	0.159789	-2.18619	0.0288016	0.183576	0.705161	0.964502	0.515552		-0.100331	0.180717	-0.555184	0.578769		-1.36107	0.399224
203.083	36.0036		203.083	203.083	46.5658	25.4414		-0.0753797	-0.144853	-0.00590665	27.2099	-2.12958	0.0334879	0.190853	-4.30892	0.949092	0.904472	0.995914		-0.407344	0.192382	-0.784406	-0.0302818	-2.11737	0.0342286	0.225182	0.665415	0.456391	0.970172			1		-0.374671	0.190019	-1.97175	0.048638	0.24632	0.687516	0.99777	0.473734		-0.441439	0.217662	-2.0281	0.0425504		-0.285606	0.411286
212.877	28.6256		212.877	212.877	38.35	18.9013		0.393278	0.0305714	0.755985	21.1621	2.12813	0.0336075	0.19088	-4.31191	1.31337	1.02142	1.68878		0.0633112	0.034109	-0.00354113	0.130164	1.85615	0.0634328	0.311886	1.06536	0.996465	1.13901					0.0675871	0.033902	1.9936	0.0461953	0.241711	1.06992	1.14343	1.00114		0.0476783	0.036611	1.3023	0.192816		0.1661	0.0938782
258.052	177.28		258.052	258.052	175.64	178.92		-0.136769	-0.263033	-0.0105057	17.3534	-2.12601	0.0337845	0.19088	-4.31631	0.909554	0.833334	0.992744		-0.210015	0.105791	-0.417362	-0.00266782	-1.98518	0.0471243	0.270088	0.810572	0.658782	0.997336			1		-0.215089	0.104757	-2.05322	0.0400508	0.220873	0.80647	0.990282	0.656776		-0.154968	0.117587	-1.3179	0.187538		-0.443823	0.242339
174.955	124.623		174.955	174.955	118.855	130.391		-0.121735	-0.234138	-0.00933225	24.7438	-2.12566	0.0338139	0.19088	-4.31704	0.919082	0.850193	0.993552		-0.249313	0.132451	-0.508913	0.0102873	-1.8823	0.0597959	0.301336	0.779336	0.601149	1.01034					-0.276159	0.128669	-2.14627	0.0318515	0.194744	0.758693	0.976318	0.589577		-0.135583	0.154751	-0.876132	0.380959		-0.56084	0.256121
345.016	45.84		345.015	345.016	61.4785	30.2015		-0.309401	-0.595166	-0.0236354	25.1456	-2.12504	0.0338658	0.19088	-4.31833	0.806977	0.661968	0.983751		-0.0844261	0.0463156	-0.175203	0.00635088	-1.82284	0.0683273	0.323818	0.91904	0.839287	1.00637					-0.096048	0.0460001	-2.088	0.0367981	0.211459	0.90842	0.994129	0.830101		-0.0707415	0.048895	-1.4468	0.147952		-0.203962	0.14451
412.286	166.688		412.285	412.286	162.882	170.493		0.426219	0.028964	0.823473	18.1348	2.10581	0.0355083	0.199588	-4.35799	1.34371	1.02028	1.76966		0.079093	0.0343814	0.0117067	0.146479	2.30046	0.0214223	0.16729	1.0823	1.01178	1.15775			1		0.0742165	0.0338571	2.19205	0.028376	0.183288	1.07704	1.15094	1.00789		0.060575	0.0389664	1.55454	0.120055		0.144183	0.073055
272.073	37.1382		272.073	272.073	48.3564	25.9199		-0.278301	-0.53838	-0.0182214	20.7376	-2.10021	0.0359985	0.201789	-4.36946	0.824562	0.688544	0.987449		-0.092299	0.0526553	-0.195501	0.0109034	-1.75289	0.0796204	0.347657	0.911832	0.822422	1.01096					-0.110582	0.0533724	-2.07189	0.0382757	0.216332	0.895313	0.994046	0.806387		-0.138102	0.0628271	-2.19813	0.0279399		0.0158105	0.0965233
219.175	213.628		219.175	219.175	210.858	216.397		0.432207	0.0279983	0.836416	19.8308	2.09866	0.0361361	0.201985	-4.37265	1.3493	1.0196	1.78561		0.0735239	0.0357644	0.00342703	0.143621	2.05579	0.0398031	0.238819	1.07629	1.00343	1.15445			1		0.0710477	0.0337203	2.10697	0.03512	0.204091	1.07363	1.14699	1.00497		-0.0097557	0.0457036	-0.213456	0.830971		0.205077	0.0574423
551.935	44.9242		551.935	551.935	56.3748	33.4737		0.208412	0.0134014	0.403423	18.4185	2.09758	0.036231	0.201985	-4.37484	1.15542	1.00933	1.32264		0.173512	0.0752399	0.0260441	0.320979	2.30611	0.0211044	0.166886	1.18947	1.02639	1.37848			1		0.1511	0.073379	2.05917	0.0394778	0.219004	1.16311	1.34302	1.0073		0.15198	0.0908739	1.67243	0.0944404		0.220447	0.134168
192.059	29.1085		192.059	192.06	37.3567	20.8603		-0.522249	-1.01136	-0.033133	17.7048	-2.09566	0.036402	0.202387	-4.37878	0.696286	0.496077	0.977296		-0.0495622	0.0273187	-0.103106	0.00398135	-1.81423	0.0696429	0.325458	0.951646	0.902032	1.00399					-0.0568732	0.0269072	-2.11368	0.0345422	0.202362	0.944714	0.995873	0.896182		-0.0670134	0.0308015	-2.17566	0.029581		0.0147783	0.0591427
185.082	170.69		185.082	185.082	156.87	184.511		0.199254	0.0122807	0.386227	22.9202	2.09162	0.0367632	0.202959	-4.38702	1.1481	1.00855	1.30697		0.119617	0.0695464	-0.0166916	0.255925	1.71996	0.0854403	0.364873	1.12706	0.983447	1.29166					0.144623	0.0676678	2.13725	0.0325774	0.198171	1.1556	1.3195	1.01207		0.16107	0.0790928	2.03646	0.0417039		-0.021679	0.146024
726.963	56.4083		726.963	726.963	66.8933	45.9233		-0.14313	-0.277463	-0.008797	21.9052	-2.09124	0.0367976	0.202959	-4.38781	0.905553	0.825041	0.993921		-0.243469	0.118937	-0.476582	-0.0103572	-2.04705	0.0406537	0.243209	0.783903	0.620902	0.989696			1		-0.252677	0.115828	-2.18149	0.0291473	0.18412	0.776719	0.974672	0.61897		-0.207306	0.148516	-1.39585	0.162759		-0.308133	0.198597
526.226	159.833		526.226	526.227	155.308	164.359		0.262591	0.0158831	0.509298	16.8824	2.08906	0.0369931	0.202959	-4.39223	1.19963	1.01107	1.42336		0.0844228	0.0533352	-0.0201122	0.188958	1.58287	0.11345	0.423573	1.08809	0.980089	1.20799					0.101847	0.0521047	1.95466	0.0506227	0.250431	1.10721	1.22626	0.999722		0.0343602	0.0584866	0.587489	0.556875		0.331645	0.12997
362.237	166.899		362.237	362.237	168.357	165.441		-0.21153	-0.410352	-0.0127081	19.3343	-2.08815	0.0370753	0.202959	-4.39408	0.863621	0.75244	0.99123		-0.149325	0.0678873	-0.282381	-0.016268	-2.1996	0.0278355	0.197748	0.861289	0.753986	0.983864			1		-0.132064	0.0660269	-2.00016	0.0454832	0.241566	0.876285	0.997352	0.769914		-0.0796782	0.0751765	-1.05988	0.289198		-0.457124	0.15804
392.299	231.697		392.299	392.299	234.064	229.329		-0.162096	-0.314518	-0.00967423	19.7387	-2.08728	0.0371546	0.202959	-4.39587	0.893726	0.80412	0.993317		-0.187976	0.0996002	-0.383188	0.00723704	-1.8873	0.0591196	0.300892	0.828635	0.681684	1.00726					-0.208476	0.0976457	-2.13503	0.0327587	0.198171	0.81182	0.983054	0.670413		-0.0419466	0.113718	-0.368866	0.712227		-0.669008	0.206393
275.107	34.2547		275.107	275.108	44.1504	24.3589		-0.146809	-0.284869	-0.00874762	25.6583	-2.08706	0.0371741	0.202959	-4.39631	0.903246	0.820816	0.993955		-0.162503	0.0960137	-0.350687	0.02568	-1.6925	0.0905503	0.374676	0.850013	0.704204	1.02601					-0.184977	0.0941453	-1.96481	0.0494365	0.24791	0.831123	0.999548	0.691078		-0.0850149	0.103418	-0.822054	0.411046		-0.646281	0.258404
177.022	43.2303		177.022	177.023	38.1465	48.3141		0.274178	0.0163027	0.532054	20.5493	2.08679	0.0371992	0.202959	-4.39687	1.20931	1.01136	1.44599		0.110612	0.055183	0.0024552	0.218769	2.00446	0.0450212	0.262432	1.11696	1.00246	1.24454			1		0.113269	0.0530756	2.1341	0.0328348	0.198171	1.11993	1.24271	1.00928		0.130883	0.064952	2.01508	0.0438964		0.0580129	0.104626
225.186	183.407		225.186	225.186	173.954	192.86		0.220535	0.0125273	0.428542	25.6776	2.08091	0.0377353	0.205336	-4.40881	1.16517	1.00872	1.34587		0.112293	0.0628217	-0.0108356	0.235421	1.78748	0.0738597	0.333591	1.11884	0.989223	1.26544					0.114269	0.0615924	1.85524	0.0635613	0.281486	1.12105	1.2649	0.993569		0.0878956	0.0724246	1.21362	0.224895		0.186428	0.12625
168.024	29.7773		168.024	168.024	38.8228	20.7317		-0.0763532	-0.148897	-0.0038097	25.8009	-2.06578	0.0391461	0.212176	-4.4394	0.948452	0.90194	0.997363		-0.390389	0.187712	-0.758298	-0.0224801	-2.07972	0.037551	0.234236	0.676793	0.468463	0.977771			1		-0.35868	0.182264	-1.96791	0.0490781	0.247325	0.698598	0.998559	0.488744		-0.180281	0.218168	-0.826342	0.40861		-0.989295	0.36834
241.056	156.431		241.056	241.056	147.027	165.835		-0.187996	-0.366825	-0.00916682	20.4993	-2.06331	0.0393801	0.212176	-4.44436	0.877824	0.775487	0.993666		-0.124665	0.0773944	-0.276355	0.0270257	-1.61077	0.10723	0.412392	0.882793	0.758544	1.02739					-0.161331	0.0759057	-2.12541	0.0335526	0.200142	0.851011	0.987523	0.733369		-0.0518858	0.0859641	-0.603576	0.546126		-0.436064	0.177817
202.051	29.6044		202.05	202.051	39.0208	20.188		-0.366258	-0.714665	-0.0178502	20.0137	-2.06326	0.0393851	0.212176	-4.44447	0.775792	0.609347	0.987703		-0.0929278	0.0389086	-0.169187	-0.0166684	-2.38836	0.0169237	0.145487	0.911259	0.844351	0.98347			1		-0.0687792	0.0374386	-1.83712	0.0661923	0.288148	0.933533	1.00461	0.867483		-0.0622133	0.0427218	-1.45624	0.145326		-0.242309	0.094216
228.044	265.242		228.044	228.045	279.227	251.256		-0.346711	-0.676562	-0.0168606	20.3262	-2.06303	0.0394071	0.212176	-4.44493	0.786375	0.625654	0.988381		-0.0686945	0.0423422	-0.151684	0.0142947	-1.62236	0.104725	0.40733	0.933612	0.85926	1.0144					-0.0910653	0.041747	-2.18136	0.0291568	0.18412	0.912958	0.990801	0.841231		-0.114902	0.0488294	-2.35313	0.0186159		0.0713751	0.0850152
428.302	186.381		428.302	428.302	189.306	183.456		0.251749	0.0116913	0.491807	17.1965	2.05829	0.0398605	0.214054	-4.45445	1.19065	1.00814	1.40621		0.095853	0.0594408	-0.0206487	0.212355	1.61258	0.106836	0.411649	1.1006	0.979563	1.23659					0.11997	0.0586543	2.04538	0.0408175	0.223296	1.12746	1.26482	1.00502		0.107156	0.0692803	1.5467	0.121937		0.0643235	0.115713
173.104	65.3558		173.104	173.104	77.8804	52.8312		0.116063	0.00512247	0.227004	26.1046	2.05333	0.0403403	0.216064	-4.46441	1.08377	1.00356	1.1704		0.228854	0.114063	0.00529405	0.452414	2.00638	0.044816	0.261982	1.25716	1.00531	1.5721			1		0.225896	0.112132	2.01455	0.0439517	0.236645	1.25345	1.56154	1.00614		0.140724	0.123145	1.14275	0.253143		0.7611	0.30263
293.248	235.342		293.248	293.249	237.244	233.441		0.277912	0.0114771	0.544347	19.1744	2.04725	0.0409344	0.216943	-4.47656	1.21244	1.00799	1.45836		0.0993611	0.050454	0.000473103	0.198249	1.96934	0.048914	0.274186	1.10447	1.00047	1.21927			1		0.0941437	0.0490402	1.91973	0.0548926	0.264569	1.09872	1.20957	0.998027		0.0536736	0.0569088	0.943152	0.345603		0.267185	0.109071
190.043	34.673		190.043	190.043	44.8569	24.4891		-0.249333	-0.48859	-0.0100769	23.0392	-2.04537	0.04112	0.216943	-4.48031	0.841285	0.712721	0.99304		-0.103171	0.0635097	-0.227648	0.0213055	-1.6245	0.10427	0.406355	0.901973	0.796405	1.02153					-0.1285	0.0619892	-2.07294	0.0381776	0.216332	0.879413	0.993023	0.778802		-0.169694	0.0775713	-2.18759	0.0286994		0.0320824	0.110609
475.343	203.636		475.343	475.343	205.733	201.54		-0.244999	-0.480124	-0.00987368	18.0042	-2.04513	0.041144	0.216943	-4.4808	0.843816	0.716916	0.993179		-0.106758	0.0569291	-0.218337	0.0048214	-1.87527	0.0607552	0.304669	0.898743	0.803855	1.00483					-0.118944	0.0560177	-2.12333	0.0337261	0.200592	0.887857	0.990892	0.795536		-0.118376	0.063829	-1.85458	0.0636557		-0.0615653	0.125885
372.224	219.261		372.223	372.224	218.943	219.579		0.256601	0.0102429	0.50296	17.5996	2.04431	0.0412248	0.216943	-4.48243	1.19466	1.00713	1.41712		0.127089	0.0600845	0.0093251	0.244852	2.11516	0.034416	0.225689	1.13552	1.00937	1.27743			1		0.117854	0.0566363	2.08089	0.0374441	0.213225	1.12508	1.25717	1.00687		0.0438119	0.0682662	0.64178	0.521016		0.413378	0.126575
248.945	28.4914		248.945	248.945	36.7569	20.2259		0.39581	0.0156365	0.775983	20.1634	2.04343	0.0413118	0.216943	-4.48418	1.31568	1.0109	1.71236		0.0677295	0.0346442	-0.000171905	0.135631	1.955	0.0505828	0.276597	1.07008	0.999828	1.14526					0.0677635	0.0339118	1.99823	0.0456921	0.241566	1.07011	1.14366	1.0013		0.0183034	0.0408841	0.447691	0.654376		0.193602	0.0652442
402.293	232.497		402.293	402.294	232.326	232.669		-0.181948	-0.356719	-0.00717772	23.6201	-2.04331	0.0413235	0.216943	-4.48442	0.881512	0.780939	0.995037		-0.15649	0.0798026	-0.3129	-7.97028e-05	-1.96096	0.0498834	0.274983	0.85514	0.731323	0.99992			1		-0.156439	0.0784005	-1.99538	0.0460014	0.241711	0.855184	0.99723	0.733371		-0.118546	0.0915667	-1.29464	0.195444		-0.276352	0.162745
260.089	27.6038		260.089	260.089	35.145	20.0627		0.334211	0.0131762	0.655245	17.8886	2.04326	0.0413287	0.216943	-4.48452	1.26069	1.00917	1.57488		0.0697364	0.0407826	-0.010196	0.149669	1.70996	0.087274	0.366272	1.07223	0.989856	1.16145					0.0794497	0.0406538	1.9543	0.050666	0.250431	1.08269	1.17249	0.999768		0.0267782	0.0436037	0.614128	0.539131		0.36986	0.115252
445.332	221.056		445.332	445.332	220.894	221.219		-0.32493	-0.637087	-0.0127732	20.4288	-2.04302	0.0413527	0.216943	-4.485	0.798337	0.64301	0.991185		-0.0876671	0.0441347	-0.17417	-0.00116473	-1.98635	0.046994	0.270088	0.916066	0.840154	0.998836			1		-0.0864723	0.0432616	-1.99882	0.0456274	0.241566	0.917161	0.998322	0.842598		-0.0555411	0.0475966	-1.16691	0.243246		-0.284718	0.117879
420.933	44.4231		420.932	420.933	55.9346	32.9115		0.141933	0.00544778	0.278418	20.1128	2.04105	0.0415488	0.217234	-4.48893	1.10338	1.00378	1.21286		0.22093	0.108766	0.00775219	0.434108	2.03124	0.0422309	0.250962	1.24724	1.00778	1.54359			1		0.207207	0.103991	1.99255	0.0463102	0.241711	1.23024	1.50837	1.00339		0.255177	0.126728	2.01358	0.0440532		0.125147	0.211936
253.093	34.817		253.093	253.093	44.9471	24.6868		-0.359634	-0.705586	-0.0136815	21.9409	-2.04032	0.0416206	0.217234	-4.49036	0.779362	0.613193	0.990562		-0.0672195	0.0434995	-0.152477	0.0180379	-1.54529	0.122275	0.438189	0.93499	0.858579	1.0182					-0.0777481	0.0407415	-1.90833	0.0563491	0.265101	0.925197	1.00211	0.85419		-0.0266955	0.0473232	-0.56411	0.572679		-0.288018	0.110463
395.246	174.093		395.245	395.246	175.665	172.52		-0.311001	-0.610809	-0.011192	17.2017	-2.03597	0.0420566	0.218951	-4.49901	0.806082	0.654829	0.992272		-0.0627761	0.0434752	-0.147986	0.0224336	-1.44395	0.148752	0.481561	0.939154	0.862443	1.02269					-0.0880404	0.0427828	-2.05785	0.0396049	0.219004	0.915724	0.995823	0.842068		-0.0505628	0.0504286	-1.00266	0.316025		-0.09813	0.085798
572.799	47.7691		572.799	572.799	42.6641	52.8741		-0.193181	-0.379856	-0.00650659	19.3759	-2.03112	0.042548	0.220947	-4.50865	0.874675	0.768514	0.9955		-0.142933	0.0783539	-0.296504	0.0106378	-1.8242	0.0681221	0.323818	0.866812	0.743413	1.01069					-0.170647	0.0832812	-2.04905	0.0404573	0.221919	0.843119	0.992611	0.716141		-0.0565886	0.0865802	-0.653597	0.513372		-0.533626	0.18417
432.304	200.719		432.304	432.305	200.345	201.093		-0.111961	-0.220215	-0.00370621	20.8414	-2.0299	0.0426717	0.221029	-4.51106	0.92533	0.858438	0.997434		-0.214797	0.131372	-0.47228	0.0426872	-1.63503	0.102043	0.401024	0.806706	0.623579	1.04361					-0.266306	0.128027	-2.08009	0.0375177	0.213225	0.766204	0.984743	0.596165		-0.0361736	0.145026	-0.249427	0.80303		-1.03161	0.310127
540.32	289.286		540.32	540.32	290.174	288.399		-0.265995	-0.52393	-0.00805956	16.1228	-2.02403	0.0432732	0.223578	-4.52266	0.831625	0.695475	0.994429		-0.103691	0.0550172	-0.211522	0.00414103	-1.8847	0.0594709	0.301058	0.901504	0.809351	1.00415					-0.112255	0.053382	-2.10287	0.0354772	0.205046	0.893816	0.992402	0.805023		-0.0355109	0.0626283	-0.567011	0.570707		-0.334168	0.115148
359.28	220.818		359.28	359.28	234.186	207.45		-0.304042	-0.599201	-0.00888233	18.3822	-2.02177	0.043507	0.22422	-4.52712	0.80998	0.660119	0.993862		-0.0922665	0.0465841	-0.18357	-0.000963369	-1.98064	0.0476312	0.270088	0.911862	0.832294	0.999037			1		-0.0915906	0.0457355	-2.00261	0.0452187	0.24156	0.912479	0.998053	0.834242		-0.0746804	0.0530152	-1.40866	0.158936		-0.151847	0.0975813
147.066	27.0178		147.066	147.066	32.2967	21.7389		-0.201843	-0.398011	-0.00567529	21.3178	-2.01949	0.0437439	0.224292	-4.53162	0.869439	0.758904	0.996074		-0.110602	0.0668034	-0.241534	0.0203305	-1.65563	0.0977966	0.394658	0.895295	0.785422	1.02054					-0.128829	0.065923	-1.95423	0.0506738	0.250431	0.879124	1.00038	0.772566		-0.156018	0.0749748	-2.08093	0.03744		0.0643418	0.14715
430.968	39.139		430.968	430.968	49.7024	28.5755		-0.13645	-0.269171	-0.00372939	23.7278	-2.01786	0.043914	0.224292	-4.53483	0.909755	0.829796	0.997418		-0.186047	0.100953	-0.383911	0.0118176	-1.8429	0.0653431	0.318818	0.830235	0.681192	1.01189					-0.208834	0.101447	-2.05856	0.0395363	0.219004	0.81153	0.990051	0.665198		-0.132521	0.106499	-1.24435	0.213372		-0.660228	0.316982
208.948	53.1029		208.948	208.949	66.9165	39.2894		-0.248994	-0.491218	-0.00676946	21.4864	-2.01756	0.0439452	0.224292	-4.53542	0.841483	0.711424	0.995319		-0.107423	0.0535217	-0.212324	-0.00252248	-2.00709	0.0447396	0.261982	0.898146	0.808703	0.997481			1		-0.100851	0.0537578	-1.87602	0.0606524	0.273945	0.904068	1.00452	0.813657		-0.116079	0.0601821	-1.9288	0.0537561		-0.0746815	0.117047
163.077	35.967		163.076	163.077	48.1696	23.7645		-0.224113	-0.442147	-0.00607823	21.4025	-2.01742	0.0439595	0.224292	-4.53569	0.856121	0.736038	0.995796		-0.103143	0.065187	-0.230907	0.0246215	-1.58226	0.113591	0.423573	0.901998	0.793813	1.02493					-0.126707	0.0638576	-1.98421	0.047233	0.243422	0.880992	0.998456	0.777348		-0.0256461	0.0704227	-0.364173	0.715729		-0.566947	0.172282
451.114	257.382		451.114	451.114	263.363	251.4		-0.148507	-0.293168	-0.00384556	18.8333	-2.01488	0.0442256	0.225089	-4.54068	0.902184	0.816108	0.997338		-0.161612	0.0911052	-0.340175	0.0169506	-1.77391	0.0760782	0.33986	0.850771	0.711646	1.0171					-0.179365	0.0907534	-1.9764	0.04811	0.24632	0.835801	0.998513	0.699604		-0.120441	0.100717	-1.19584	0.231759		-0.346951	0.213693
557.457	218.241		557.457	557.457	217.863	218.619		0.350581	0.00870998	0.692452	18.1044	2.01271	0.0444541	0.225677	-4.54495	1.27507	1.00606	1.61603		0.0696137	0.0415561	-0.0118347	0.151062	1.67517	0.0938999	0.385708	1.07209	0.988235	1.16307					0.0784308	0.0398417	1.96856	0.0490037	0.247325	1.08159	1.16943	1.00034		0.0222385	0.0455246	0.488493	0.625201		0.306349	0.101766
215.023	250.627		215.023	215.023	262.018	239.235		-0.178972	-0.353587	-0.00435784	22.2127	-2.01169	0.0445619	0.225677	-4.54695	0.883332	0.782636	0.996984		-0.146246	0.0825485	-0.308038	0.0155456	-1.77164	0.0764538	0.340451	0.863945	0.734887	1.01567					-0.159715	0.0820721	-1.94603	0.0516514	0.25282	0.852387	1.00115	0.725731		-0.154598	0.0911803	-1.69552	0.0899768		-0.108297	0.194368
204.086	36.0594		204.086	204.086	46.97	25.1488		-0.0950578	-0.188005	-0.00211022	23.962	-2.00726	0.0450315	0.227493	-4.55562	0.936235	0.877819	0.998538		-0.318611	0.152966	-0.618419	-0.018803	-2.08289	0.0372616	0.233141	0.727158	0.538795	0.981373			1		-0.299754	0.151461	-1.97908	0.0478071	0.245762	0.741001	0.997114	0.550671		-0.338956	0.172784	-1.96174	0.0497931		-0.24487	0.328952
404.775	33.9562		404.775	404.776	44.005	23.9075		-0.17599	-0.348174	-0.00380603	22.5802	-2.00609	0.045157	0.227565	-4.55792	0.88516	0.785578	0.997365		-0.131531	0.0830342	-0.294275	0.0312127	-1.58406	0.11318	0.423573	0.876752	0.745071	1.0317					-0.163969	0.0883688	-1.85551	0.063524	0.281486	0.848768	1.00928	0.713786		-0.0666469	0.0871633	-0.76462	0.444498		-0.768093	0.273013
468.281	253.562		468.281	468.282	248.763	258.36		-0.149307	-0.295927	-0.00268673	22.6572	-1.99867	0.045956	0.231022	-4.57241	0.901684	0.814549	0.998139		-0.213714	0.100539	-0.410767	-0.0166616	-2.12569	0.0335294	0.221294	0.807579	0.663141	0.983476			1		-0.189945	0.0962038	-1.97441	0.0483354	0.24632	0.827004	0.998615	0.684885		-0.141471	0.11628	-1.21664	0.22374		-0.427674	0.200112
355.265	231.747		355.265	355.265	238.72	224.774		-0.339369	-0.673023	-0.00571465	20.2564	-1.99632	0.0462114	0.231373	-4.57699	0.790387	0.627191	0.996047		-0.071018	0.0395907	-0.148614	0.00657829	-1.79381	0.0728441	0.332957	0.931445	0.861902	1.0066					-0.0771415	0.0393192	-1.96193	0.0497708	0.247915	0.925759	0.999924	0.857094		-0.130156	0.045584	-2.85531	0.0042995		0.110565	0.0798757
233.079	38.0826		233.079	233.079	49.3909	26.7743		0.259868	0.0042793	0.515457	21.1575	1.99557	0.0462938	0.231373	-4.57846	1.19737	1.00297	1.42945		0.105521	0.050395	0.00674872	0.204293	2.09388	0.0362706	0.231183	1.11129	1.00677	1.22666			1		0.0931305	0.0485	1.92022	0.0548306	0.264569	1.0976	1.20706	0.998072		0.161854	0.0538053	3.00814	0.00262855		-0.297075	0.14384
130.115	36.1417		130.115	130.115	47.0222	25.2611		-0.213844	-0.424235	-0.00345253	21.0212	-1.99491	0.0463651	0.231373	-4.57973	0.862237	0.745234	0.99761		-0.118839	0.0682566	-0.252619	0.0149416	-1.74106	0.0816731	0.353284	0.887951	0.776764	1.01505					-0.150112	0.0709553	-2.11558	0.0343805	0.202362	0.860612	0.989021	0.748874		-0.232875	0.101348	-2.29776	0.0215752		-0.0241777	0.0923383
155.066	37.5553		155.066	155.066	49.3347	25.7759		-0.250294	-0.497293	-0.00329518	19.936	-1.98889	0.0470275	0.233747	-4.59144	0.840725	0.708435	0.997719		-0.095069	0.0506137	-0.19427	0.00413203	-1.87833	0.0603367	0.303314	0.90931	0.823436	1.00414					-0.0891493	0.0498153	-1.7896	0.0735186	0.306352	0.914709	1.00852	0.82962		-0.115052	0.0544899	-2.11143	0.0347353		0.0305812	0.136638
461.348	256.471		461.348	461.348	262.309	250.632		-0.26108	-0.518843	-0.00331561	17.5387	-1.98795	0.0471313	0.233747	-4.59326	0.834463	0.697931	0.997704		-0.0920022	0.0516631	-0.19326	0.0092555	-1.78081	0.074943	0.337641	0.912103	0.824268	1.0093					-0.0964637	0.0510488	-1.88964	0.0588065	0.269771	0.908043	1.0036	0.821586		-0.0979458	0.0572575	-1.71062	0.0871511		-0.065968	0.119834
371.22	218.915		371.22	371.22	218.37	219.461		0.22756	0.00272409	0.452395	20.7256	1.98648	0.0472941	0.233747	-4.5961	1.17085	1.00189	1.36831		0.119629	0.0603745	0.00129754	0.237961	1.98146	0.0475402	0.270088	1.12708	1.0013	1.26866			1		0.113439	0.0588256	1.9284	0.053806	0.261489	1.12012	1.25701	0.998143		0.119314	0.0751939	1.58675	0.11257		0.120202	0.101284
500.953	37.4387		500.953	500.953	48.5301	26.3472		-0.353951	-0.703675	-0.00422632	19.3691	-1.98642	0.0473009	0.233747	-4.59622	0.782439	0.614006	0.997075		-0.0753102	0.0379679	-0.149726	-0.000894556	-1.98352	0.0473088	0.270088	0.927456	0.860944	0.999106			1		-0.0791652	0.0374692	-2.11281	0.0346172	0.202362	0.923887	0.994291	0.858469		-0.0814756	0.0428162	-1.90291	0.0570517		-0.0526181	0.0821418
255.087	28.5924		255.087	255.087	36.9373	20.2475		-0.421637	-0.838448	-0.00482508	18.2397	-1.98543	0.0474119	0.233747	-4.59815	0.746577	0.559245	0.996661		-0.0651302	0.0331996	-0.1302	-6.02035e-05	-1.96178	0.0497884	0.274983	0.936945	0.87792	0.99994			1		-0.0656556	0.0321251	-2.04375	0.0409786	0.223579	0.936453	0.997313	0.879307		-0.0797985	0.0380264	-2.0985	0.0358608		-0.0181033	0.0680877
299.223	217.136		299.223	299.223	216.932	217.339		0.170666	0.00171751	0.339614	25.6456	1.98266	0.0477211	0.234705	-4.60351	1.12558	1.00119	1.26542		0.143613	0.0812273	-0.0155896	0.302816	1.76804	0.0770545	0.341982	1.15444	0.984531	1.35366					0.143391	0.0778498	1.84189	0.0654916	0.286316	1.15418	1.34444	0.990847		0.0159844	0.0963552	0.16589	0.868243		0.457069	0.151004
242.095	67.5011		242.095	242.095	81.6376	53.3646		0.259757	0.00174117	0.517773	17.6758	1.97595	0.0484772	0.237404	-4.61646	1.19728	1.00121	1.43174		0.077666	0.049344	-0.0190465	0.174378	1.57397	0.115494	0.426949	1.08076	0.981134	1.19051					0.0924201	0.0492897	1.87504	0.0607873	0.273945	1.09683	1.20807	0.995821		0.0237174	0.0520289	0.45585	0.648498		0.560273	0.155615
648.947	44.4404		648.947	648.947	60.0512	28.8295		-0.363742	-0.725085	-0.00239841	19.8475	-1.97573	0.0485019	0.237404	-4.61688	0.777146	0.604961	0.998339		-0.0656253	0.0373608	-0.138851	0.00760055	-1.75653	0.0789984	0.346847	0.936482	0.870358	1.00763					-0.0706556	0.0367757	-1.92126	0.0546995	0.264569	0.931783	1.00143	0.866983		-0.0838397	0.0419582	-1.99817	0.0456979		0.00409533	0.08209
307.027	52.0353		307.027	307.027	63.8697	40.201		-0.277084	-0.553013	-0.00115538	21.3102	-1.97092	0.0490505	0.239503	-4.62614	0.825257	0.681595	0.999199		-0.0850003	0.0466916	-0.176514	0.00651356	-1.82046	0.0686886	0.323818	0.918512	0.838187	1.00653					-0.0878138	0.0464229	-1.89161	0.0585435	0.269701	0.915931	1.00318	0.836271		-0.0791017	0.0520125	-1.52082	0.128305		-0.109485	0.105971
213.086	60.9722		213.085	213.086	75.6506	46.2938		-0.101736	-0.203099	-0.000372921	25.0253	-1.96993	0.0491649	0.239503	-4.62806	0.931911	0.868683	0.999742		-0.267007	0.137698	-0.536891	0.00287651	-1.93907	0.0524923	0.279686	0.765667	0.584563	1.00288					-0.245963	0.135655	-1.81315	0.069808	0.296363	0.781951	1.02012	0.599388		-0.247865	0.151538	-1.63565	0.101912		-0.35768	0.329804
239.015	34.3534		239.015	239.016	44.8859	23.8209		-0.174128	-0.347794	-0.000461773	22.4388	-1.96792	0.0493953	0.240054	-4.6319	0.886303	0.785785	0.99968		-0.106716	0.0797553	-0.263033	0.049602	-1.33804	0.180884	0.529705	0.898781	0.768716	1.05085					-0.152662	0.0800027	-1.90822	0.0563631	0.265101	0.858419	1.00415	0.733838		-0.0050726	0.0849763	-0.0596943	0.952399		-0.858452	0.231096
346.728	32.4991		346.728	346.728	42.3644	22.6339		0.316781	0.000659182	0.632903	20.0251	1.9668	0.0495252	0.240115	-4.63407	1.24555	1.00046	1.55068		0.0849426	0.0412497	0.00409464	0.165791	2.05923	0.0394723	0.237557	1.08865	1.0041	1.18033			1		0.0776212	0.0405221	1.91553	0.055425	0.265101	1.08071	1.17005	0.9982		0.0978449	0.0463669	2.11023	0.0348384		0.035977	0.0903277
128.053	35.0203		128.053	128.053	44.7873	25.2533		-0.0802465	-0.160507	1.4074e-05	25.4147	-1.96236	0.0500401	0.242038	-4.64257	0.945896	0.894711	1.00001		-0.303031	0.166791	-0.629935	0.023874	-1.81683	0.0692436	0.324937	0.738576	0.532626	1.02416					-0.304556	0.16376	-1.85977	0.0629175	0.279846	0.737451	1.01655	0.53498		-0.218698	0.18237	-1.1992	0.230451		-0.73433	0.412425
358.912	49.0396		358.912	358.912	41.0883	56.991		0.277981	-0.000746525	0.556708	18.5987	1.95745	0.0506154	0.244243	-4.65196	1.2125	0.999483	1.47091		0.113881	0.0477926	0.0202096	0.207553	2.38282	0.0171804	0.147076	1.12062	1.02042	1.23066					0.0884777	0.0470284	1.88137	0.0599223	0.273053	1.09251	1.198	0.996309		0.109773	0.0534304	2.0545	0.0399276		0.130327	0.106894
351.252	249.803		351.252	351.252	241.176	258.43		0.192767	-0.00128479	0.386819	20.5413	1.94971	0.0515328	0.248085	-4.66671	1.14295	0.99911	1.30751		0.128949	0.0821414	-0.0320447	0.289943	1.56985	0.116451	0.427752	1.13763	0.968463	1.33635					0.130353	0.0689427	1.89074	0.0586594	0.269701	1.13923	1.30406	0.995236		-0.366879	0.130289	-2.81589	0.00486425		0.456037	0.105821
372.927	39.7298		372.927	372.928	51.9462	27.5133		0.196339	-0.00194698	0.394626	19.7842	1.94343	0.0522873	0.25063	-4.67863	1.14579	0.998651	1.3146		0.126111	0.0675671	-0.00631821	0.25854	1.86645	0.0619779	0.307038	1.13441	0.993702	1.29504					0.119872	0.067207	1.78362	0.074486	0.309753	1.12735	1.28608	0.988216		0.11845	0.075265	1.57378	0.115538		0.157919	0.153367
276.943	141.758		276.943	276.943	132.181	151.335		-0.286809	-0.576485	0.00286782	18.8343	-1.94327	0.0523065	0.25063	-4.67894	0.819713	0.670596	1.00199		-0.0909137	0.0475653	-0.18414	0.00231248	-1.91135	0.05596	0.292077	0.913096	0.831819	1.00232					-0.0954527	0.0465832	-2.04908	0.0404546	0.221919	0.908961	0.995859	0.829646		-0.0558092	0.0529688	-1.05362	0.292055		-0.237115	0.108097
517.941	44.1087		517.941	517.941	55.53	32.6873		0.223172	-0.00253501	0.448879	18.6805	1.94066	0.0526234	0.251559	-4.68389	1.1673	0.998244	1.36498		0.11261	0.0629786	-0.0108258	0.236046	1.78807	0.0737652	0.333591	1.1192	0.989233	1.26623					0.127874	0.061835	2.06798	0.0386418	0.216683	1.13641	1.28283	1.0067		0.0488562	0.0755704	0.6465	0.517956		0.257553	0.113946
168.078	38.2533		168.078	168.078	49.9996	26.5069		-0.370664	-0.746169	0.00484109	20.7159	-1.9374	0.0530209	0.252245	-4.69005	0.773426	0.596184	1.00336		-0.0693294	0.0348727	-0.137679	-0.000980206	-1.98807	0.0468037	0.270088	0.933019	0.871379	0.99902					-0.0611254	0.0346761	-1.76276	0.0779416	0.319031	0.940705	1.00686	0.878894		-0.0671358	0.0396754	-1.69212	0.0906223		-0.07678	0.073121
357.28	243.061		357.28	357.28	244.858	241.265		-0.330877	-0.666171	0.00441703	19.9207	-1.93685	0.0530885	0.252245	-4.6911	0.795053	0.630177	1.00307		-0.0810571	0.0424728	-0.164302	0.00218794	-1.90845	0.0563331	0.292532	0.922141	0.848486	1.00219					-0.0822182	0.0419123	-1.96167	0.049801	0.247915	0.921071	0.99993	0.848431		-0.070001	0.0492988	-1.41993	0.155627		-0.112895	0.083658
245.097	36.1093		245.097	245.097	46.8136	25.4051		-0.102598	-0.206588	0.00139077	24.3225	-1.93646	0.0531367	0.252245	-4.69184	0.931354	0.866584	1.00096		-0.240088	0.127206	-0.489406	0.00923045	-1.8874	0.0591065	0.300892	0.786559	0.61299	1.00927					-0.226651	0.125714	-1.8029	0.0714037	0.300584	0.797199	1.01995	0.623098		-0.210968	0.142373	-1.4818	0.138394		-0.35533	0.283228
518.967	43.4847		518.967	518.967	53.0766	33.8929		0.168321	-0.00256179	0.339205	20.8261	1.93328	0.053527	0.25351	-4.69784	1.12375	0.998226	1.26506		0.132581	0.0810173	-0.0262095	0.291372	1.63646	0.101744	0.401024	1.14177	0.974131	1.33826					0.146853	0.0802522	1.82989	0.0672664	0.291114	1.15818	1.35547	0.989613		0.106253	0.0860132	1.23531	0.216715		0.339672	0.241232
389.149	231.553		389.149	389.149	233.731	229.376		-0.195305	-0.393742	0.00313248	20.9935	-1.93172	0.0537195	0.253834	-4.70078	0.873388	0.761153	1.00217		-0.150577	0.0822139	-0.311713	0.0105592	-1.83153	0.0670217	0.322651	0.860211	0.732191	1.01062					-0.161092	0.0803999	-2.00364	0.045109	0.24156	0.851214	0.996498	0.727111		-0.173833	0.100481	-1.73	0.0836303		-0.103478	0.142997
522.917	41.1401		522.917	522.917	53.1582	29.1221		0.190663	-0.00338284	0.384709	18.8158	1.92849	0.0541207	0.25514	-4.70686	1.14129	0.997658	1.3056		0.13667	0.0775105	-0.0152474	0.288588	1.76325	0.0778583	0.343315	1.14645	0.984868	1.33454					0.151093	0.0775953	1.9472	0.051511	0.25282	1.16311	1.35416	0.999007		0.147839	0.0928666	1.59195	0.111396		0.111024	0.140726
127.051	32.3934		127.051	127.051	41.644	23.1427		0.106577	-0.00225965	0.215414	23.7902	1.92196	0.0549389	0.258402	-4.71914	1.07667	0.998435	1.16104		0.220404	0.122808	-0.0202942	0.461103	1.79471	0.0726996	0.332957	1.24658	0.97991	1.58582					0.220122	0.119137	1.84763	0.0646553	0.285096	1.24623	1.57402	0.986702		0.251092	0.133173	1.88546	0.0593683		0.0459732	0.317504
473.348	176.982		473.347	473.348	175.742	178.222		-0.43263	-0.876149	0.0108883	16.5935	-1.91452	0.0558826	0.261481	-4.73306	0.74091	0.54482	1.00758		-0.0525406	0.0286267	-0.108648	0.00356681	-1.83537	0.0664514	0.322179	0.948816	0.897046	1.00357					-0.0530571	0.0281026	-1.88798	0.0590284	0.270184	0.948326	1.00203	0.897504		-0.0298174	0.0330074	-0.903355	0.366337		-0.12151	0.0575048
223.028	155.482		223.028	223.028	146.898	164.065		-0.296812	-0.601197	0.00757256	19.5457	-1.91388	0.0559651	0.261481	-4.73426	0.814049	0.659207	1.00526		-0.0564075	0.0431917	-0.141062	0.0282467	-1.30598	0.191559	0.536813	0.945154	0.868436	1.02865					-0.0837769	0.0424157	-1.97514	0.0482525	0.24632	0.919636	0.999358	0.846274		-0.0176701	0.048572	-0.363793	0.716013		-0.202778	0.0944164
165.075	36.0174		165.075	165.075	46.9543	25.0805		0.0559928	-0.0014611	0.113447	24.1917	1.91279	0.056104	0.261481	-4.73628	1.03957	0.998988	1.08181		0.480336	0.253499	-0.0165136	0.977185	1.89482	0.058116	0.298009	1.61662	0.983622	2.65697					0.490892	0.24617	1.99412	0.0461392	0.241711	1.63377	2.64689	1.00843		0.269042	0.29487	0.912409	0.361554		1.07885	0.496277
355.035	29.8259		355.035	355.035	36.1996	23.4523		0.436586	-0.0113936	0.884566	19.6887	1.91279	0.0561046	0.261481	-4.73629	1.3534	0.992134	1.84621		0.052414	0.029713	-0.00582247	0.110651	1.76401	0.0777308	0.343315	1.05381	0.994194	1.117					0.0547513	0.0293164	1.8676	0.0618181	0.276249	1.05628	1.11875	0.997295		0.0508016	0.036808	1.38018	0.167532		0.0554302	0.0503425
505.426	209.416		505.425	505.426	207.514	211.317		0.353478	-0.00966734	0.716623	17.0689	1.91046	0.0564043	0.26228	-4.74064	1.27764	0.993322	1.64333		0.0589096	0.036878	-0.01337	0.131189	1.59742	0.110172	0.419763	1.06068	0.986719	1.14018					0.0662491	0.036348	1.82263	0.0683593	0.294449	1.06849	1.14739	0.995019		0.0310605	0.0399441	0.777598	0.436806		0.219706	0.0959809
301.16	206.406		301.16	301.16	208.403	204.409		-0.370936	-0.752544	0.0106732	16.8162	-1.90781	0.056746	0.263271	-4.74557	0.773281	0.593556	1.00743		-0.0486452	0.0322143	-0.111784	0.0144936	-1.51005	0.13103	0.452851	0.952519	0.894237	1.0146					-0.0597904	0.0320171	-1.86745	0.0618387	0.276249	0.941962	1.00297	0.884667		-0.0418092	0.0337245	-1.23973	0.215076		-0.119881	0.108867
186.012	33.864		186.012	186.012	43.9276	23.8004		-0.375657	-0.763201	0.0118868	19.7332	-1.9025	0.0574364	0.265871	-4.75544	0.770754	0.589188	1.00827		-0.0520903	0.0345847	-0.119875	0.0156944	-1.50617	0.132024	0.453449	0.949243	0.887031	1.01582					-0.0612027	0.0338303	-1.80911	0.0704342	0.298361	0.940633	1.00512	0.880284		-0.0273929	0.0376997	-0.726607	0.467467		-0.183282	0.0868891
182.032	27.3255		182.032	182.032	35.7094	18.9416		-0.0771213	-0.156774	0.0025313	25.3796	-1.90033	0.0577212	0.266586	-4.75947	0.947947	0.897029	1.00176		-0.345986	0.17791	-0.694683	0.00271157	-1.94472	0.0518084	0.277487	0.707523	0.499233	1.00272					-0.327745	0.173043	-1.89401	0.0582241	0.269701	0.720546	1.01149	0.513292		-0.182455	0.200883	-0.908263	0.363739		-0.94079	0.383117
190.982	32.9291		190.982	190.982	42.0819	23.7763		-0.529377	-1.07679	0.0180316	21.2259	-1.89805	0.0580211	0.267028	-4.76369	0.692854	0.474084	1.01258		-0.0527147	0.0255282	-0.102749	-0.00268039	-2.06496	0.0389266	0.237557	0.948651	0.902353	0.997323					-0.0484286	0.0252335	-1.91922	0.0549569	0.264569	0.952725	1.00103	0.906752		-0.0653819	0.0298365	-2.19134	0.0284274		-0.0181067	0.049317
417.322	255.934		417.322	417.322	262.629	249.239		-0.0985807	-0.200542	0.00338099	29.4248	-1.89762	0.0580779	0.267028	-4.76449	0.933951	0.870223	1.00235		-0.236584	0.137539	-0.506155	0.0329879	-1.72012	0.0854107	0.364873	0.78932	0.602809	1.03354					-0.258029	0.134711	-1.91543	0.055438	0.265101	0.772573	1.00602	0.593296		-0.0970278	0.149527	-0.6489	0.516403		-1.00374	0.35058
411.225	172.338		411.225	411.225	169.552	175.124		-0.160616	-0.326848	0.00561679	16.0535	-1.89639	0.0582411	0.267178	-4.76677	0.894643	0.797276	1.0039		-0.128587	0.0802668	-0.285907	0.028733	-1.602	0.109157	0.418229	0.879337	0.751332	1.02915					-0.149255	0.0784275	-1.9031	0.057028	0.266176	0.861349	1.00447	0.738619		-0.0550028	0.0945939	-0.581462	0.560929		-0.317825	0.151696
328.257	241.707		328.257	328.258	244.532	238.883		0.123555	-0.00444712	0.251557	26.0265	1.89452	0.0584893	0.267716	-4.77024	1.08942	0.996922	1.19049		0.179758	0.105538	-0.0270926	0.386609	1.70325	0.0885205	0.369618	1.19693	0.973271	1.47198					0.176404	0.101583	1.73654	0.0824679	0.326362	1.19292	1.45573	0.977556		0.0566488	0.120957	0.46834	0.639541		0.572408	0.216017
97.9643	22.0886		97.9643	97.9643	25.0297	19.1476		0.200668	-0.00762294	0.40896	18.0617	1.89087	0.0589744	0.268792	-4.77696	1.14923	0.99473	1.32773		0.10963	0.0672083	-0.0220962	0.241356	1.63119	0.10285	0.402929	1.11586	0.978146	1.27297					0.13373	0.066029	2.02532	0.042835	0.232359	1.14308	1.30102	1.00432		0.115893	0.0778117	1.4894	0.136383		0.0912329	0.133362
236.856	26.1857		236.856	236.856	34.5757	17.7957		0.165769	-0.0063059	0.337844	21.3803	1.89078	0.0589872	0.268792	-4.77714	1.12176	0.995639	1.26387		0.115077	0.0746708	-0.0312748	0.26143	1.54113	0.123285	0.43993	1.12196	0.969209	1.29879					0.134179	0.0737581	1.81917	0.0688849	0.296089	1.1436	1.32147	0.989667		0.0536573	0.0798262	0.672177	0.501471		0.545046	0.211207
605.238	135.326		605.238	605.238	124.93	145.721		-0.326158	-0.665201	0.0128849	19.5213	-1.88811	0.0593443	0.269819	-4.78205	0.797658	0.630601	1.00897		-0.0747229	0.04219	-0.157414	0.00796793	-1.77111	0.0765432	0.340451	0.928001	0.854351	1.008					-0.0733117	0.0404301	-1.8133	0.0697863	0.296363	0.929311	1.00595	0.858512		-0.0172054	0.0457597	-0.375995	0.70692		-0.40082	0.108957
234.09	176.488		234.09	234.09	174.288	178.688		-0.152369	-0.310844	0.00610581	17.044	-1.88708	0.0594829	0.269849	-4.78395	0.899772	0.80617	1.00424		-0.138629	0.0839221	-0.303113	0.0258556	-1.65187	0.0985603	0.395401	0.870551	0.738516	1.02619					-0.155644	0.0822132	-1.89317	0.0583347	0.269701	0.855864	1.00551	0.72849		-0.0989252	0.0972446	-1.01728	0.30902		-0.254483	0.166115
221.033	29.0784		221.032	221.033	39.1804	18.9764		0.36525	-0.0153477	0.745848	21.5634	1.88356	0.0599593	0.271409	-4.79044	1.2881	0.989418	1.67696		0.0648244	0.0382049	-0.0100559	0.139705	1.69675	0.0897431	0.372443	1.06697	0.989994	1.14993					0.062654	0.0334736	1.87174	0.0612422	0.275388	1.06466	1.13685	0.99705		0.133401	0.0472559	2.82294	0.00475847		-0.0645805	0.0649148
329.261	240.445		329.261	329.261	242.03	238.861		0.15193	-0.00650751	0.310368	22.4562	1.88209	0.0601585	0.271709	-4.79314	1.11106	0.995499	1.24002		0.14588	0.0857417	-0.0221702	0.313931	1.70139	0.0888689	0.370317	1.15706	0.978074	1.3688					0.14337	0.0818491	1.75164	0.0798352	0.319653	1.15416	1.35499	0.983091		0.0410105	0.0994894	0.41221	0.680186		0.448635	0.169043
336.299	274.258		336.299	336.299	282.419	266.097		-0.168881	-0.345352	0.00759014	15.3298	-1.87829	0.0606773	0.273449	-4.80011	0.889533	0.787116	1.00527		-0.140654	0.074621	-0.286908	0.00560088	-1.88491	0.0594425	0.301058	0.86879	0.750581	1.00562					-0.134822	0.0730511	-1.84559	0.0649517	0.285174	0.873871	1.00839	0.757295		-0.171371	0.0807067	-2.12339	0.0337215		0.0402948	0.195881
501.634	32.3328		501.633	501.634	42.0492	22.6163		0.186818	-0.00867648	0.382312	23.0565	1.8756	0.0610468	0.274509	-4.80505	1.13825	0.994004	1.30343		0.114034	0.0711812	-0.0254782	0.253547	1.60203	0.109149	0.418229	1.12079	0.974844	1.28859					0.118237	0.0667866	1.77037	0.0766659	0.315611	1.12551	1.28292	0.987415		0.136955	0.0757317	1.80843	0.0705399		-0.0596819	0.208488
360.999	53.9769		360.999	361	66.379	41.5749		-0.133054	-0.272479	0.00637221	22.864	-1.873	0.0614044	0.275274	-4.80979	0.911899	0.827896	1.00443		-0.241489	0.119675	-0.476047	-0.00693069	-2.01788	0.0436041	0.257844	0.785458	0.621235	0.993093					-0.244908	0.1212	-2.02069	0.0433117	0.233815	0.782776	0.992671	0.617263		-0.147564	0.132399	-1.11454	0.265049		-0.660873	0.27977
191.02	32.2965		191.02	191.02	42.7251	21.868		-0.150404	-0.308087	0.00727813	25.3583	-1.87211	0.0615276	0.275274	-4.81142	0.900998	0.807712	1.00506		-0.148035	0.0885356	-0.321561	0.0254917	-1.67204	0.0945169	0.385991	0.862401	0.725016	1.02582					-0.149386	0.0839453	-1.77957	0.075147	0.311868	0.861236	1.01526	0.730578		-0.0160829	0.100363	-0.160248	0.872686		-0.610979	0.187988
283.255	240.792		283.255	283.256	242.652	238.931		0.131844	-0.00642946	0.270117	25.2111	1.87144	0.0616204	0.275274	-4.81264	1.09569	0.995553	1.20591		0.167463	0.0974691	-0.0235732	0.358499	1.71811	0.0857763	0.364873	1.1823	0.976702	1.43118					0.162529	0.0941474	1.72633	0.0842885	0.327238	1.17648	1.4149	0.978241		0.0604165	0.11222	0.538375	0.590318		0.496246	0.196671
423.26	235.046		423.26	423.26	235.093	235		-0.10131	-0.207727	0.00510644	21.1245	-1.86852	0.0620263	0.276403	-4.81797	0.932186	0.865901	1.00355		-0.297328	0.141239	-0.574153	-0.0205042	-2.10514	0.0352793	0.228423	0.7428	0.563182	0.979705					-0.269067	0.138377	-1.94445	0.051841	0.253142	0.764092	1.00215	0.582582		-0.250185	0.168883	-1.48141	0.138497		-0.407031	0.257621
317.225	240.229		317.225	317.225	241.564	238.894		0.232708	-0.0119598	0.477375	23.0249	1.86676	0.062272	0.276403	-4.82118	1.17504	0.991744	1.39221		0.0755111	0.0524744	-0.0273368	0.178359	1.43901	0.150148	0.485313	1.07844	0.973033	1.19525					0.0901324	0.0511469	1.76223	0.0780309	0.319031	1.09432	1.20971	0.989936		0.0246144	0.0593271	0.414894	0.67822		0.258435	0.112472
299.318	216.015		299.318	299.319	214.907	217.123		0.284686	-0.0146441	0.584017	16.0571	1.86668	0.0622832	0.276403	-4.82132	1.21815	0.989901	1.49902		0.0725295	0.0453807	-0.0164149	0.161474	1.59825	0.109988	0.419763	1.07522	0.983719	1.17524					0.0813993	0.0445476	1.82724	0.0676636	0.292067	1.0848	1.18378	0.994103		0.0400342	0.0495115	0.808583	0.418755		0.243253	0.113486
527.355	189.381		527.355	527.355	197.677	181.086		0.217009	-0.0113554	0.445373	20.6729	1.86511	0.0625038	0.276403	-4.82419	1.16232	0.99216	1.36167		0.109897	0.0601845	-0.00806272	0.227856	1.826	0.0678507	0.323818	1.11616	0.99197	1.2559					0.110341	0.0587021	1.87967	0.0601532	0.273496	1.11666	1.25282	0.995296		0.0549844	0.072648	0.75686	0.449134		0.230039	0.107457
390.294	232.784		390.294	390.294	236.72	228.847		-0.110768	-0.227352	0.00581611	26.507	-1.86479	0.0625486	0.276403	-4.82477	0.926095	0.854201	1.00404		-0.193265	0.12715	-0.442475	0.0559445	-1.51998	0.128517	0.449937	0.824263	0.642444	1.05754					-0.234259	0.12111	-1.93427	0.05308	0.258575	0.791157	1.00312	0.623982		0.0408664	0.144578	0.28266	0.777437		-0.992587	0.267136
434.302	209.012		434.302	434.302	212.1	205.924		-0.258164	-0.530517	0.0141898	17.682	-1.86045	0.0631608	0.278507	-4.83267	0.836151	0.692306	1.00988		-0.0892043	0.0495234	-0.186268	0.00785974	-1.80126	0.0716625	0.330228	0.914659	0.830051	1.00789					-0.0889445	0.0489476	-1.81714	0.069196	0.296363	0.914896	1.00702	0.831203		-0.0570318	0.0560724	-1.01711	0.309101		-0.203303	0.105596
166.861	32.546		166.861	166.861	42.4118	22.6803		0.399207	-0.0222141	0.820628	20.8515	1.85925	0.063331	0.278656	-4.83485	1.31878	0.98472	1.76618		0.0622689	0.0313786	0.000767946	0.12377	1.98444	0.0472071	0.270088	1.06425	1.00077	1.13176					0.0568411	0.0308851	1.8404	0.0657091	0.286654	1.05849	1.12454	0.996313		0.0539728	0.0360545	1.49698	0.134398		0.0881751	0.0637126
436.081	185.771		436.081	436.081	187.577	183.964		-0.100277	-0.206209	0.00565439	20.1297	-1.85794	0.0635164	0.278873	-4.83722	0.932854	0.866812	1.00393		-0.195428	0.137322	-0.464575	0.0737182	-1.42314	0.154696	0.494071	0.822482	0.628402	1.0765					-0.260641	0.136262	-1.91279	0.0557749	0.265101	0.770558	1.00645	0.589952		-0.0593171	0.149605	-0.396491	0.691743		-0.92371	0.346058
593.397	191.175		593.397	593.397	192.132	190.217		-0.242593	-0.499182	0.0139962	16.1012	-1.85564	0.0638435	0.279708	-4.84138	0.845225	0.707508	1.00975		-0.100774	0.0505153	-0.199782	-0.00176581	-1.99492	0.0460516	0.266917	0.904137	0.818909	0.998236					-0.0854225	0.0493851	-1.72972	0.0836797	0.326768	0.918124	1.01144	0.83342		-0.0608541	0.0559751	-1.08716	0.276964		-0.275981	0.117267
167.008	35.4453		167.007	167.008	36.9192	33.9715		-0.40604	-0.836462	0.0243828	19.8194	-1.85152	0.0644347	0.281634	-4.84884	0.754692	0.560015	1.01704		-0.0471156	0.03111	-0.10809	0.0138588	-1.51449	0.129903	0.450476	0.953977	0.897547	1.01396					-0.058406	0.0307029	-1.9023	0.0571323	0.266176	0.943267	1.00177	0.888177		-0.0281822	0.0352595	-0.799279	0.424129		-0.113652	0.0660986
578.378	187.339		578.378	578.378	187.62	187.057		-0.308247	-0.635156	0.018662	16.7309	-1.85066	0.0645583	0.281634	-4.85039	0.807622	0.643871	1.01302		-0.0787763	0.0401674	-0.157503	-4.96915e-05	-1.9612	0.0498556	0.274983	0.924247	0.854274	0.99995					-0.0683774	0.0388878	-1.75832	0.0786925	0.319031	0.933908	1.00787	0.865371		-0.0348327	0.0445969	-0.781056	0.43477		-0.267607	0.092447
369.154	47.8257		369.154	369.154	46.2819	49.3696		0.499142	-0.0309426	1.02923	20.3151	1.84814	0.0649232	0.282399	-4.85495	1.41337	0.978781	2.04093		0.0494758	0.0251879	0.000108465	0.0988432	1.96427	0.0494988	0.274983	1.05072	1.00011	1.10389					0.0445392	0.024746	1.79985	0.0718837	0.301381	1.04555	1.09751	0.996045		0.0403954	0.0293989	1.37404	0.169429		0.0745379	0.0488411
344.135	35.6257		344.135	344.135	46.2618	24.9896		0.164899	-0.010279	0.340077	22.6105	1.84754	0.0650098	0.282399	-4.85603	1.12109	0.9929	1.26582		0.109035	0.0730564	-0.0341535	0.252222	1.49247	0.135576	0.459253	1.1152	0.966423	1.28688					0.13589	0.0714665	1.90146	0.0572422	0.266176	1.14556	1.3178	0.995825		0.0126564	0.0941497	0.134429	0.893063		0.254882	0.115819
254.221	215.814		254.221	254.221	214.253	217.376		0.161487	-0.0104989	0.333474	26.4326	1.84289	0.0656862	0.284012	-4.8644	1.11844	0.992749	1.26004		0.132751	0.0799262	-0.0239017	0.289403	1.66092	0.0967302	0.392679	1.14197	0.976382	1.33563					0.131271	0.076844	1.70828	0.0875842	0.33573	1.14028	1.32563	0.980843		0.0194236	0.0950026	0.204454	0.837999		0.407259	0.147858
161.064	272.84		161.064	161.064	287.912	257.768		-0.131646	-0.271892	0.008601	18.5184	-1.84234	0.0657673	0.284012	-4.8654	0.91279	0.828232	1.00598		-0.173171	0.0957357	-0.36081	0.0144672	-1.80885	0.0704747	0.326619	0.840994	0.697112	1.01457					-0.165547	0.094235	-1.75674	0.0789619	0.319281	0.84743	1.01934	0.704514		-0.147679	0.104178	-1.41757	0.156318		-0.311603	0.24277
144.955	108.557		144.955	144.955	95.2104	121.903		-0.232255	-0.479856	0.0153469	19.2354	-1.84105	0.0659556	0.284012	-4.86771	0.851303	0.717049	1.01069		-0.0880916	0.0572039	-0.200209	0.0240261	-1.53996	0.123571	0.43993	0.915677	0.818559	1.02432					-0.11143	0.0560912	-1.98659	0.0469683	0.2432	0.894554	0.99851	0.801421		-0.102021	0.0644175	-1.58375	0.113251		-0.0361367	0.124408
432.966	38.4175		432.966	432.966	48.9838	27.8513		-0.214209	-0.442635	0.0142179	20.9504	-1.84054	0.0660306	0.284012	-4.86862	0.862019	0.73579	1.0099		-0.108914	0.0591217	-0.22479	0.00696262	-1.8422	0.0654464	0.318818	0.896808	0.798684	1.00699					-0.111191	0.058085	-1.91427	0.0555853	0.265101	0.894768	1.00266	0.798486		-0.0882599	0.0660588	-1.33608	0.181523		-0.192049	0.132532
269.249	248.888		269.248	269.249	252.48	245.296		0.129117	-0.00859273	0.266827	24.8714	1.84024	0.0660752	0.284012	-4.86917	1.09362	0.994062	1.20316		0.153099	0.0979381	-0.0388558	0.345054	1.56323	0.118	0.430473	1.16544	0.961889	1.41207					0.162481	0.0951259	1.70806	0.0876246	0.33573	1.17643	1.41755	0.976319		0.0403447	0.11041	0.365407	0.714808		0.5693	0.212126
614.949	48.362		614.949	614.95	59.8743	36.8497		0.111407	-0.00769683	0.23051	24.5078	1.83587	0.0667195	0.285641	-4.87701	1.08028	0.994679	1.17325		0.200537	0.110623	-0.0162797	0.417353	1.8128	0.0698627	0.325602	1.22206	0.983852	1.51794					0.203916	0.107051	1.90486	0.0567988	0.266176	1.2262	1.51246	0.994114		0.259642	0.117229	2.21483	0.0267718		-0.279973	0.33425
314.241	220.837		314.241	314.242	218.051	223.622		0.247647	-0.0171228	0.512416	19.8837	1.83578	0.0667333	0.285641	-4.87717	1.18727	0.988202	1.42644		0.0926744	0.0505611	-0.00642345	0.191772	1.83292	0.0668144	0.322411	1.0971	0.993597	1.21139					0.083474	0.0491131	1.69963	0.0892012	0.33923	1.08706	1.1969	0.987294		0.0472993	0.0582189	0.812439	0.41654		0.231924	0.101989
393.278	30.2346		393.277	393.278	39.5574	20.9118		0.106003	-0.00748822	0.219494	21.4971	1.8332	0.067115	0.286368	-4.88178	1.07624	0.994823	1.16433		0.27461	0.12418	0.0312209	0.517999	2.21138	0.0270095	0.194583	1.31602	1.03171	1.67867					0.225435	0.118396	1.90407	0.0569007	0.266176	1.25287	1.58011	0.9934		0.410303	0.143819	2.85291	0.00433213		-0.122956	0.246174
237.149	131.572		237.149	237.149	114.244	148.9		-0.159718	-0.330938	0.0115018	22.4863	-1.83086	0.0674648	0.286368	-4.88597	0.8952	0.79502	1.008		-0.166074	0.0851582	-0.332981	0.000832855	-1.95018	0.0511542	0.276597	0.846983	0.716784	1.00083					-0.155483	0.0826364	-1.88153	0.0599	0.273053	0.856002	1.00651	0.728003		-0.154463	0.102104	-1.5128	0.130331		-0.192608	0.154351
99.1419	255.923		99.1418	99.1419	263.979	247.868		-0.162237	-0.336216	0.011742	17.2165	-1.83024	0.0675574	0.286368	-4.88708	0.893638	0.792116	1.00817		-0.135551	0.0761552	-0.284813	0.01371	-1.77994	0.0750864	0.337641	0.873234	0.752155	1.0138					-0.130782	0.0754297	-1.73383	0.0829481	0.326599	0.877409	1.01721	0.756824		-0.0725155	0.0829713	-0.873983	0.382128		-0.472616	0.191863
265.002	30.312		265.002	265.002	38.3193	22.3048		0.172196	-0.0125293	0.356922	23.2448	1.82958	0.0676559	0.286368	-4.88826	1.12677	0.991353	1.28069		0.141885	0.0721471	0.000479623	0.283291	1.96661	0.049228	0.274983	1.15244	1.00048	1.32749					0.131203	0.0712182	1.84227	0.0654362	0.286316	1.1402	1.311	0.99165		0.0969881	0.0831508	1.16641	0.243448		0.278645	0.145122
146.082	32.6493		146.082	146.082	41.6487	23.6498		-0.165361	-0.342771	0.0120493	22.2541	-1.8294	0.0676827	0.286368	-4.88858	0.891706	0.788525	1.00839		-0.122836	0.0750087	-0.269851	0.0241782	-1.63763	0.1015	0.401024	0.884409	0.763494	1.02447					-0.137834	0.0762479	-1.8077	0.0706528	0.298669	0.871244	1.01168	0.750302		-0.0692093	0.0804484	-0.860295	0.389626		-0.479636	0.20751
166.095	41.6609		166.095	166.096	52.3704	30.9514		-0.221694	-0.459595	0.0162063	21.1876	-1.829	0.0677429	0.286368	-4.88929	0.857558	0.727191	1.0113		-0.098297	0.0575335	-0.211061	0.0144665	-1.70852	0.08754	0.366272	0.90638	0.809725	1.01457					-0.101696	0.0564353	-1.80199	0.0715466	0.300584	0.903304	1.00896	0.808715		-0.0621096	0.0649165	-0.956761	0.338688		-0.230794	0.124216
309.119	33.9509		309.119	309.119	44.6508	23.251		-0.36812	-0.763789	0.0275499	21.8176	-1.82604	0.0681874	0.287653	-4.89457	0.774792	0.588947	1.01928		-0.0640977	0.0361223	-0.134896	0.00670074	-1.77446	0.0759866	0.33986	0.937913	0.873807	1.00672					-0.0697461	0.0357693	-1.94989	0.0511894	0.25237	0.932631	1.00036	0.869485		-0.0722512	0.0396073	-1.82419	0.0681235		-0.0237863	0.0880676
188.072	36.0736		188.072	188.072	47.2807	24.8665		-0.393786	-0.817486	0.0299139	21.6835	-1.82413	0.0684759	0.288275	-4.89797	0.761129	0.56743	1.02095		-0.0464712	0.0319466	-0.109085	0.0161429	-1.45465	0.145765	0.477176	0.954592	0.896654	1.01627					-0.0589295	0.0322079	-1.82966	0.0673006	0.291114	0.942773	1.00421	0.885098		-0.0665932	0.0371656	-1.7918	0.0731654		0.0104637	0.0625166
590.569	32.421		590.569	590.57	42.1264	22.7156		0.288633	-0.0221073	0.599373	22.2165	1.82307	0.0686371	0.288361	-4.89987	1.22148	0.984793	1.51506		0.0755756	0.0397701	-0.00237239	0.153524	1.90031	0.0573923	0.295496	1.0785	0.99763	1.16594					0.0655295	0.0393911	1.66356	0.0962001	0.354193	1.06772	1.15343	0.988391		0.0494977	0.0424561	1.16586	0.243673		0.262334	0.113617
104.457	256.289		104.457	104.457	263.142	249.437		-0.0818714	-0.170141	0.00639855	18.2399	-1.82043	0.0690381	0.289451	-4.90456	0.944831	0.888756	1.00444		-0.244038	0.155138	-0.548103	0.0600277	-1.57303	0.115711	0.426949	0.783458	0.578045	1.06187					-0.26462	0.151735	-1.74397	0.0811651	0.323229	0.767498	1.03332	0.570057		0.00134797	0.173227	0.00778152	0.993791		-1.23836	0.348702
121.03	230.017		121.03	121.03	245.157	214.876		-0.380632	-0.791449	0.0301861	24.6027	-1.81849	0.0693345	0.289886	-4.90801	0.768101	0.577763	1.02114		-0.048802	0.0367219	-0.120776	0.0231716	-1.32896	0.18386	0.531315	0.95237	0.886233	1.02344					-0.0624055	0.0354976	-1.75802	0.0787443	0.319031	0.939502	1.0072	0.876358		-0.0196914	0.0399825	-0.492501	0.622366		-0.20576	0.0928402
457.975	56.6144		457.975	457.975	70.6027	42.6261		-0.197915	-0.411595	0.0157655	19.5789	-1.81789	0.0694254	0.289886	-4.90906	0.87181	0.751792	1.01099		-0.0986551	0.059344	-0.214967	0.0176571	-1.66243	0.0964273	0.392227	0.906055	0.806568	1.01781					-0.105401	0.0580832	-1.81465	0.0695779	0.296363	0.899964	1.00848	0.803126		-0.140366	0.0622205	-2.25595	0.0240738		0.321432	0.197459
96.966	23.4046		96.9659	96.966	27.9458	18.8635		0.191691	-0.0158086	0.399191	20.7402	1.81317	0.0701507	0.291927	-4.91743	1.1421	0.989102	1.31877		0.111698	0.0651699	-0.0160323	0.239429	1.71396	0.0865369	0.366272	1.11818	0.984095	1.27052					0.118829	0.0633735	1.87505	0.0607858	0.273945	1.12618	1.27512	0.994631		0.129098	0.0743874	1.73548	0.0826555		0.0542511	0.135165
357.265	189.843		357.265	357.265	191.596	188.091		-0.174972	-0.364454	0.0145108	17.965	-1.8124	0.0702706	0.291927	-4.9188	0.885785	0.776763	1.01011		-0.125087	0.0725362	-0.267255	0.0170812	-1.72448	0.0846215	0.362968	0.88242	0.765478	1.01723					-0.126955	0.0708143	-1.79279	0.0730064	0.304839	0.880773	1.01191	0.76663		-0.0852477	0.0829643	-1.02752	0.304175		-0.254352	0.149443
339.057	36.6532		339.057	339.057	47.5951	25.7113		-0.190186	-0.396197	0.0158251	22.0503	-1.81194	0.0703421	0.291927	-4.91962	0.876493	0.759859	1.01103		-0.107024	0.0759979	-0.255977	0.0419291	-1.40825	0.159057	0.4976	0.898504	0.77416	1.04282					-0.139323	0.0736186	-1.8925	0.0584247	0.269701	0.869947	1.00498	0.753056		-0.197854	0.0922544	-2.14466	0.0319802		0.0847747	0.134059
307.195	166.48		307.194	307.195	163.613	169.347		0.255275	-0.0214557	0.532005	18.2949	1.81053	0.0705597	0.292083	-4.92211	1.19356	0.985238	1.44594		0.118974	0.0486351	0.0236506	0.214297	2.44625	0.0144351	0.13488	1.12634	1.02393	1.23899					0.0831643	0.0476927	1.74375	0.0812023	0.323229	1.08672	1.1932	0.98974		0.120997	0.0566982	2.13404	0.0328392		0.11334	0.0946202
328.346	214.509		328.346	328.346	214.135	214.883		-0.190722	-0.397552	0.0161079	16.3435	-1.80985	0.0706653	0.292083	-4.92331	0.876167	0.759145	1.01123		-0.104903	0.0623463	-0.2271	0.0172935	-1.68259	0.0924552	0.381378	0.900412	0.796841	1.01744					-0.107422	0.0611943	-1.75542	0.0791875	0.319562	0.898147	1.0126	0.796632		-0.131019	0.0689392	-1.9005	0.0573678		0.0123785	0.146093
174.088	30.0435		174.088	174.088	38.2546	21.8324		0.107525	-0.00928923	0.224339	23.7071	1.80663	0.0711671	0.293564	-4.929	1.07738	0.993582	1.16824		0.174492	0.118936	-0.0586187	0.407604	1.46711	0.142347	0.470763	1.19064	0.943066	1.50321					0.21154	0.11346	1.86445	0.062259	0.277521	1.23558	1.5433	0.989217		0.267214	0.139719	1.91251	0.055811		-0.0695068	0.226652
444.951	49.0378		444.951	444.952	55.6009	42.4748		-0.282678	-0.590292	0.0249368	17.4153	-1.8036	0.0716415	0.294245	-4.93434	0.822064	0.664208	1.01744		-0.0758169	0.0433072	-0.160697	0.00906361	-1.75068	0.0800015	0.348262	0.926986	0.85155	1.0091					-0.0833524	0.0424809	-1.96211	0.0497494	0.247915	0.920027	0.99991	0.846525		-0.102145	0.0484319	-2.10904	0.034941		0.0292128	0.0967339
267	30.3248		267	267	38.2125	22.4371		0.178993	-0.0158736	0.37386	22.8844	1.80282	0.071763	0.294245	-4.9357	1.13209	0.989058	1.29581		0.12427	0.0680687	-0.00914212	0.257682	1.82566	0.067902	0.323818	1.13232	0.9909	1.29393					0.116539	0.0665191	1.75196	0.0797805	0.319653	1.1236	1.28007	0.986257		0.0866568	0.0772165	1.12226	0.261753		0.2554	0.144175
602.31	253.073		602.31	602.311	254.017	252.13		-0.164277	-0.343201	0.0146471	19.6005	-1.80203	0.0718875	0.294245	-4.93709	0.892376	0.78829	1.0102		-0.116544	0.075295	-0.264119	0.0310318	-1.54783	0.121664	0.437477	0.889991	0.767882	1.03152					-0.12512	0.0741238	-1.68799	0.0914129	0.344361	0.882391	1.02037	0.763072		-0.130818	0.0834763	-1.56713	0.117084		-0.0542421	0.174394
266.062	35.8617		266.062	266.062	46.3572	25.3661		-0.0782713	-0.163527	0.0069847	23.3006	-1.80191	0.0719073	0.294245	-4.93731	0.947192	0.892839	1.00485		-0.283167	0.164814	-0.606197	0.0398632	-1.7181	0.085779	0.364873	0.753394	0.545421	1.04067					-0.281788	0.16021	-1.75887	0.0785998	0.319031	0.754433	1.03275	0.551122		-0.444124	0.197778	-2.24556	0.0247319		0.0826296	0.298156
415.252	188.015		415.252	415.252	187.745	188.285		-0.216476	-0.453017	0.0200658	17.6242	-1.79621	0.0728095	0.297342	-4.94732	0.860665	0.730514	1.01401		-0.107458	0.0555626	-0.216358	0.00144308	-1.93399	0.0531141	0.280081	0.898115	0.805447	1.00144					-0.0963738	0.0546371	-1.76389	0.0777507	0.319031	0.908125	1.01077	0.815901		-0.146027	0.0622563	-2.34558	0.0189976		0.0435242	0.123175
253.217	217.534		253.217	253.217	217.258	217.81		0.150223	-0.0141236	0.31457	28.9863	1.79403	0.0731562	0.298126	-4.95114	1.10974	0.990258	1.24364		0.131196	0.0820394	-0.0295984	0.29199	1.59918	0.10978	0.419763	1.14019	0.970835	1.33909					0.132212	0.0794419	1.66426	0.0960611	0.354193	1.14135	1.33365	0.976779		0.0254516	0.0966488	0.263341	0.792288		0.403826	0.155187
271.228	160.417		271.228	271.228	150.327	170.508		0.0710973	-0.00672154	0.148916	24.8993	1.79318	0.0732931	0.298126	-4.95263	1.05052	0.995352	1.10874		0.229265	0.18369	-0.13076	0.58929	1.24811	0.21199	0.560029	1.25768	0.877429	1.80271					0.315093	0.173701	1.814	0.0696776	0.296363	1.37039	1.92619	0.974959		-0.125519	0.22192	-0.565608	0.57166		1.00127	0.327359
733.527	213.829		733.527	733.527	212.385	215.272		-0.14905	-0.312331	0.0142303	18.6585	-1.79165	0.0735377	0.298528	-4.95531	0.901844	0.805339	1.00991		-0.143376	0.0923318	-0.324342	0.0375914	-1.55283	0.120464	0.435692	0.866429	0.723003	1.03831					-0.166722	0.0835522	-1.99542	0.0459967	0.241711	0.846435	0.997045	0.718576		-0.423347	0.117265	-3.61018	0.00030599		0.313348	0.149775
253.078	65.5582		253.078	253.078	78.6788	52.4376		0.19834	-0.0190845	0.415765	19.5459	1.79043	0.0737341	0.298733	-4.95745	1.14738	0.986859	1.33401		0.105488	0.0598795	-0.011874	0.222849	1.76167	0.0781258	0.343754	1.11125	0.988196	1.24963					0.101811	0.0587623	1.73259	0.0831679	0.326599	1.10717	1.24233	0.986726		0.141291	0.06587	2.14499	0.0319536		-0.0649252	0.143707
245.997	144.066		245.997	245.997	141.648	146.485		-0.197827	-0.415029	0.0193755	20.1741	-1.78762	0.0741863	0.299971	-4.96235	0.871863	0.750005	1.01352		-0.0839669	0.062792	-0.207037	0.0391032	-1.33722	0.18115	0.529705	0.919462	0.81299	1.03988					-0.114668	0.0618792	-1.85309	0.0638694	0.282239	0.891662	1.00664	0.78982		-0.0183311	0.0683438	-0.268218	0.788531		-0.43943	0.159047
333.28	253.338		333.28	333.28	257.494	249.181		0.259219	-0.0258034	0.544241	18.7571	1.78502	0.0746079	0.300538	-4.96689	1.19683	0.982273	1.45825		0.0796165	0.045431	-0.00942656	0.16866	1.75247	0.0796927	0.347657	1.08287	0.990618	1.18372					0.0783352	0.0446616	1.75397	0.079435	0.319653	1.08149	1.18042	0.990841		0.0515973	0.0511178	1.00938	0.312792		0.184945	0.0991097
162.968	120.947		162.968	162.968	134.477	107.418		-0.128483	-0.269762	0.0127957	26.5229	-1.78494	0.0746204	0.300538	-4.96702	0.914793	0.829457	1.00891		-0.189294	0.10116	-0.387564	0.00897642	-1.87123	0.0613133	0.305224	0.827543	0.678708	1.00902					-0.163121	0.0985963	-1.65443	0.0980404	0.356801	0.849489	1.03059	0.700214		-0.154826	0.112619	-1.37478	0.1692		-0.333291	0.230185
459.273	132.746		459.273	459.273	114.905	150.588		0.333214	-0.0335203	0.699949	20.1674	1.78331	0.0748858	0.301014	-4.96986	1.25982	0.977033	1.62445		0.0690544	0.0373186	-0.00408863	0.142197	1.8504	0.0642554	0.314513	1.07149	0.99592	1.1528					0.0697071	0.0364539	1.9122	0.0558509	0.265101	1.07219	1.15161	0.998259		0.0831417	0.0437389	1.90086	0.0573199		0.0313558	0.0715513
109.029	26.4686		109.029	109.03	35.4159	17.5214		-0.235922	-0.496376	0.0245327	21.7805	-1.77783	0.0757817	0.304018	-4.97938	0.849142	0.708885	1.01715		-0.0885531	0.0518234	-0.190125	0.0130188	-1.70875	0.0874974	0.366272	0.915254	0.826856	1.0131					-0.0921799	0.0511536	-1.80202	0.0715417	0.300584	0.911941	1.00811	0.824943		-0.0919644	0.0584484	-1.57343	0.115619		-0.0760126	0.112066
318.228	241.228		318.228	318.228	243.717	238.738		0.278585	-0.0292697	0.586439	19.7476	1.7761	0.0760675	0.304568	-4.9824	1.213	0.979916	1.50154		0.0772291	0.0427082	-0.00647733	0.160936	1.8083	0.07056	0.326619	1.08029	0.993544	1.17461					0.0684615	0.0419056	1.63371	0.10232	0.367274	1.07086	1.16253	0.98642		0.0532455	0.0466068	1.14244	0.253272		0.20286	0.10667
142.996	142.788		142.996	142.996	139.424	146.151		0.155602	-0.0165838	0.327787	21.4554	1.77367	0.0764689	0.305577	-4.98661	1.11389	0.988571	1.25509		0.150702	0.0787872	-0.00371755	0.305122	1.91278	0.0557763	0.292077	1.16265	0.996289	1.35679					0.150231	0.0756194	1.98667	0.0469592	0.2432	1.1621	1.34776	1.00202		0.139596	0.0906599	1.53977	0.123616		0.184973	0.159249
563.504	240.719		563.503	563.504	242.519	238.918		0.225715	-0.0245404	0.47597	25.2037	1.77024	0.0770389	0.307254	-4.99254	1.16936	0.983134	1.39085		0.0835204	0.0532729	-0.0208926	0.187933	1.56778	0.116932	0.42875	1.08711	0.979324	1.20675					0.0843146	0.0515299	1.63623	0.101792	0.366021	1.08797	1.2036	0.983455		0.0264308	0.0612962	0.431198	0.666324		0.259779	0.107704
223.057	34.8273		223.057	223.057	45.334	24.3207		0.322482	-0.035391	0.680356	20.8548	1.76861	0.077311	0.30774	-4.99536	1.25048	0.975767	1.60254		0.0657293	0.0369498	-0.0066911	0.13815	1.77888	0.0752598	0.337679	1.06794	0.993331	1.14815					0.062929	0.0364515	1.72638	0.0842798	0.327238	1.06495	1.14382	0.99152		0.0501949	0.0415892	1.20692	0.227462		0.123937	0.080505
356.268	226.771		356.268	356.269	231.971	221.572		-0.26107	-0.551265	0.0291249	17.3011	-1.76572	0.0777946	0.309064	-5.00034	0.834469	0.682422	1.02039		-0.0746465	0.0456645	-0.164147	0.0148544	-1.63467	0.102118	0.401024	0.928072	0.848617	1.01497					-0.0763325	0.0443141	-1.72253	0.084973	0.32927	0.926508	1.01058	0.849431		-0.108514	0.0508911	-2.13229	0.0329834		0.065296	0.103448
329.359	225.872		329.359	329.359	226.417	225.327		-0.232138	-0.490511	0.0262354	16.6002	-1.76341	0.0781836	0.310007	-5.00432	0.851372	0.711773	1.01835		-0.0927877	0.0499715	-0.19073	0.00515466	-1.85681	0.0633379	0.311886	0.911387	0.826356	1.00517					-0.0822908	0.0492349	-1.67139	0.0946443	0.352077	0.921004	1.01431	0.83628		-0.100641	0.0559187	-1.79977	0.0718963		-0.0616467	0.111351
384.914	60.201		384.914	384.915	70.2665	50.1356		0.21762	-0.0251883	0.460429	20.1239	1.7591	0.0789135	0.312292	-5.01174	1.16281	0.982692	1.37595		0.107864	0.0549998	6.65917e-05	0.215662	1.96117	0.0498586	0.274983	1.1139	1.00007	1.24068					0.0868747	0.0540288	1.60793	0.10785	0.378492	1.09076	1.21261	0.981158		0.0730281	0.0610923	1.19537	0.231941		0.256853	0.126342
502.935	44.139		502.935	502.936	56.0941	32.184		0.0960795	-0.0111882	0.203347	20.4499	1.75799	0.079102	0.312292	-5.01364	1.06886	0.992275	1.15137		0.221164	0.135642	-0.0446901	0.487018	1.63049	0.102997	0.402929	1.24753	0.956294	1.62746					0.239924	0.133586	1.79602	0.0724911	0.303306	1.27115	1.65161	0.978333		0.262472	0.162761	1.61263	0.106826		0.127243	0.245422
311.666	29.2179		311.665	311.666	33.6231	24.8127		0.476542	-0.0557642	1.00885	18.5065	1.75709	0.079255	0.312292	-5.01518	1.3914	0.962085	2.0123		0.0469715	0.0262775	-0.00453137	0.0984744	1.78752	0.0738533	0.333591	1.04809	0.995479	1.10349					0.0485729	0.0254277	1.91024	0.0561028	0.265101	1.04977	1.10342	0.998735		0.0732153	0.0310324	2.35931	0.0183087		-0.0195277	0.0493982
392.265	233.847		392.265	392.265	235.071	232.624		-0.227267	-0.481226	0.0266922	19.4406	-1.75642	0.0793705	0.312292	-5.01634	0.854252	0.716369	1.01867		-0.130365	0.0582208	-0.244476	-0.0162543	-2.23915	0.0251463	0.185736	0.877775	0.783115	0.983877					-0.0964166	0.0561094	-1.71837	0.0857293	0.331573	0.908086	1.01365	0.813515		-0.1196	0.0707746	-1.68987	0.0910527		-0.152898	0.102395
403	59.388		402.999	403	73.3149	45.4611		-0.204831	-0.433893	0.0242298	23.0706	-1.75509	0.0795968	0.312582	-5.01861	0.86764	0.740262	1.01694		-0.0835314	0.0569064	-0.195066	0.0280032	-1.46787	0.142139	0.470763	0.919862	0.82278	1.0284					-0.090917	0.0566743	-1.6042	0.10867	0.379417	0.913094	1.02037	0.817096		-0.0922675	0.0618259	-1.49238	0.1356		-0.0350969	0.145576
526.315	200.173		526.315	526.315	210.517	189.828		0.0929675	-0.0110964	0.197031	25.267	1.75342	0.0798832	0.313106	-5.02147	1.06656	0.992338	1.14634		0.216496	0.129873	-0.0380495	0.471042	1.66699	0.0955167	0.389297	1.24172	0.962665	1.60166					0.221085	0.127627	1.73228	0.0832244	0.326599	1.24743	1.60197	0.971355		0.131435	0.145192	0.905249	0.365333		0.556976	0.290484
345.228	199.54		345.228	345.228	200.752	198.327		-0.231962	-0.491969	0.0280438	17.0798	-1.75101	0.0802977	0.314008	-5.0256	0.851476	0.711054	1.01963		-0.0843164	0.0564109	-0.19488	0.026247	-1.49468	0.134997	0.458817	0.91914	0.822934	1.02659					-0.103025	0.0539357	-1.91014	0.0561148	0.265101	0.902104	1.00269	0.811607		0.0460677	0.0781083	0.589792	0.55533		-0.226471	0.0815576
296.086	67.2737		296.086	296.086	85.7092	48.8382		-0.22336	-0.474033	0.0273126	18.0436	-1.74885	0.0806703	0.314008	-5.02928	0.856568	0.719949	1.01911		-0.0857577	0.0520614	-0.187796	0.0162808	-1.64724	0.0995085	0.39621	0.917817	0.828784	1.01641					-0.0890579	0.0513493	-1.73435	0.0828552	0.326599	0.914793	1.01165	0.827205		-0.059879	0.0598312	-1.0008	0.316924		-0.166438	0.105643
327.254	241.755		327.254	327.254	244.548	238.962		0.118149	-0.0144645	0.250762	28.3385	1.74863	0.0807096	0.314008	-5.02967	1.08534	0.990024	1.18984		0.158921	0.101672	-0.0403515	0.358194	1.56308	0.118033	0.430473	1.17225	0.960452	1.43074					0.158873	0.0984896	1.61309	0.106724	0.377128	1.17219	1.42178	0.966411		0.0486437	0.116228	0.418518	0.675569		0.51831	0.209822
581.24	42.8977		581.24	581.24	60.1969	25.5985		-0.306191	-0.649888	0.0375062	19.4127	-1.74852	0.0807275	0.314008	-5.02985	0.808774	0.63733	1.02634		-0.0823502	0.0422957	-0.165248	0.000547926	-1.94701	0.0515336	0.27674	0.920949	0.847683	1.00055					-0.070992	0.0403523	-1.7593	0.0785257	0.319031	0.931469	1.00813	0.860637		-0.0192772	0.0473889	-0.406787	0.684165		-0.32937	0.0937822
252.205	200.651		252.205	252.205	197.943	203.359		0.142053	-0.0176692	0.301775	22.0607	1.74558	0.0812381	0.315026	-5.03487	1.10347	0.987827	1.23266		0.153571	0.0870904	-0.0171232	0.324265	1.76335	0.0778414	0.343315	1.16599	0.983023	1.38301					0.131945	0.0825208	1.59892	0.109837	0.381155	1.14105	1.34136	0.970643		0.0283845	0.102506	0.276906	0.781852		0.478441	0.16513
263.129	41.0701		263.129	263.129	54.4854	27.6548		-0.290446	-0.61713	0.0362384	20.2702	-1.74499	0.0813418	0.315026	-5.03588	0.817649	0.651967	1.02544		-0.0611739	0.0391947	-0.137994	0.0156464	-1.56077	0.118578	0.431693	0.94066	0.871104	1.01577					-0.0646654	0.0388777	-1.6633	0.0962518	0.354193	0.937381	1.0116	0.868606		-0.070826	0.043053	-1.64509	0.0999517		-0.0144479	0.0947263
281.248	242.644		281.248	281.249	246.033	239.255		0.124327	-0.0155623	0.264216	31.2668	1.74436	0.0814509	0.315026	-5.03695	1.09	0.989271	1.20098		0.155448	0.0956376	-0.0319988	0.342894	1.62538	0.104082	0.406355	1.16818	0.968508	1.40902					0.148833	0.0932319	1.59638	0.110405	0.381568	1.16048	1.39315	0.966667		0.06007	0.108118	0.555595	0.578488		0.498495	0.205047
328.126	214.554		328.126	328.126	214.256	214.852		-0.158945	-0.338062	0.0201718	16.0804	-1.74167	0.0819212	0.315718	-5.04153	0.89568	0.791103	1.01408		-0.117586	0.0713172	-0.257365	0.0221931	-1.64878	0.0991937	0.39621	0.889064	0.773086	1.02244					-0.119577	0.0700547	-1.70691	0.0878391	0.335923	0.887296	1.01789	0.773458		-0.14081	0.0793326	-1.77493	0.0759094		-0.0197663	0.162816
339.199	167.121		339.199	339.2	166.096	168.146		0.195924	-0.0248775	0.416726	21.301	1.74157	0.0819386	0.315718	-5.0417	1.14546	0.982904	1.33489		0.116813	0.0599347	-0.000657149	0.234283	1.949	0.0512955	0.276597	1.12391	0.999343	1.264					0.10327	0.0582049	1.77425	0.0760215	0.314667	1.10879	1.24278	0.989247		0.16333	0.0659606	2.47617	0.01328		-0.10345	0.143532
163.113	187.476		163.113	163.113	188.328	186.625		-0.10502	-0.224344	0.0143044	17.8723	-1.72742	0.0844489	0.324779	-5.06567	0.929792	0.855984	1.00996		-0.185103	0.11293	-0.406441	0.0362347	-1.6391	0.101192	0.401024	0.831018	0.666016	1.0369					-0.196876	0.111201	-1.77045	0.0766526	0.315611	0.821292	1.0213	0.660452		-0.0796857	0.128118	-0.621973	0.53396		-0.552319	0.239119
346.89	103.708		346.89	346.89	85.4663	121.949		0.21541	-0.0294762	0.460296	18.6441	1.72646	0.084621	0.32483	-5.06729	1.16103	0.979776	1.37582		0.122981	0.0587828	0.00776841	0.238193	2.09212	0.0364279	0.231368	1.13086	1.0078	1.26895					0.102162	0.056347	1.81309	0.0698176	0.296363	1.10756	1.23689	0.991756		0.128528	0.0681561	1.88579	0.0593235		0.10687	0.116148
185.076	36.8941		185.076	185.076	47.0234	26.7648		-0.0721658	-0.154289	0.00995768	27.8299	-1.72472	0.0849341	0.325365	-5.07022	0.951209	0.898575	1.00693		-0.242976	0.157899	-0.552451	0.0665	-1.53881	0.123851	0.43993	0.784291	0.575537	1.06876					-0.242972	0.155646	-1.56105	0.118511	0.399462	0.784293	1.06406	0.578082		-0.197296	0.173173	-1.1393	0.254578		-0.468195	0.384521
108.007	43.1922		108.007	108.007	56.2103	30.1741		0.126783	-0.0175608	0.271126	21.1747	1.72392	0.0850784	0.325365	-5.07156	1.09186	0.987902	1.20675		0.167858	0.0936494	-0.0156919	0.351407	1.7924	0.0730683	0.332957	1.18277	0.984431	1.42107					0.157407	0.0918588	1.71357	0.0866073	0.33308	1.17047	1.40137	0.977618		0.136672	0.104366	1.30954	0.190353		0.296741	0.212168
424.928	58.7456		424.928	424.928	64.0743	53.4168		0.1887	-0.0266691	0.40407	20.6805	1.71966	0.0858506	0.327706	-5.07872	1.13974	0.981684	1.32324		0.0933353	0.0615099	-0.0272218	0.213892	1.5174	0.129165	0.449937	1.09783	0.973145	1.23849					0.111299	0.0602938	1.84595	0.0648996	0.285174	1.11773	1.25794	0.993147		0.0805907	0.0690914	1.16644	0.243438		0.142034	0.135057
298.185	148.057		298.184	298.185	138.96	157.154		-0.153529	-0.329083	0.0220251	17.8861	-1.71646	0.0864345	0.32932	-5.08409	0.899048	0.796042	1.01538		-0.13065	0.0751102	-0.277863	0.0165636	-1.73944	0.0819574	0.353511	0.877525	0.757401	1.0167					-0.123897	0.0740768	-1.67254	0.0944174	0.351872	0.883471	1.02152	0.764077		-0.0819676	0.0886605	-0.924511	0.35522		-0.254409	0.141363
341.288	269.195		341.288	341.288	282.304	256.086		-0.323369	-0.69338	0.0466425	20.2249	-1.71529	0.0866491	0.329524	-5.08606	0.799201	0.618403	1.03286		-0.0637838	0.0363737	-0.135075	0.00750742	-1.75357	0.0795047	0.347657	0.938208	0.87365	1.00754					-0.0586987	0.0362629	-1.6187	0.105512	0.376521	0.942991	1.01245	0.878294		-0.0395914	0.0394672	-1.00315	0.31579		-0.200212	0.0937236
284.223	135.764		284.223	284.223	118.9	152.628		0.136076	-0.0198978	0.29205	20.0296	1.71232	0.0871953	0.330986	-5.09103	1.09891	0.986303	1.22438		0.112294	0.0853692	-0.0550266	0.279614	1.31539	0.188378	0.535054	1.11884	0.94646	1.32262					0.144234	0.083431	1.72878	0.0838481	0.326768	1.15515	1.36037	0.980894		0.174034	0.0935575	1.86018	0.0628601		-0.19482	0.208663
232.059	36.047		232.059	232.059	47.1135	24.9805		0.0447564	-0.00668456	0.0961974	25.354	1.70766	0.0880578	0.333551	-5.09882	1.03151	0.995377	1.06895		0.438628	0.28252	-0.1151	0.992357	1.55256	0.120529	0.435692	1.55058	0.891277	2.69759					0.515533	0.274797	1.87605	0.0606481	0.273945	1.67453	2.86949	0.977195		0.145069	0.315703	0.45951	0.645868		1.61897	0.633045
194.082	168.774		194.082	194.082	162.801	174.747		-0.147262	-0.316593	0.0220685	17.5751	-1.70691	0.0881969	0.333551	-5.10007	0.902962	0.802964	1.01541		-0.111125	0.0786301	-0.265238	0.0429867	-1.41327	0.157577	0.495846	0.894827	0.767024	1.04392					-0.128222	0.0772787	-1.65922	0.0970713	0.355834	0.879658	1.02352	0.756019		-0.165315	0.0857362	-1.92818	0.0538331		0.175718	0.197256
152.978	145.71		152.978	152.978	137.099	154.322		-0.284185	-0.611213	0.0428419	24.4642	-1.70558	0.0884441	0.333868	-5.10228	0.821205	0.654646	1.03014		-0.0732868	0.0462297	-0.163895	0.0173218	-1.58527	0.112904	0.423573	0.929334	0.848831	1.01747					-0.0762324	0.0464294	-1.6419	0.100611	0.363692	0.926601	1.01488	0.846002		-0.0470146	0.0489878	-0.959721	0.337195		-0.28709	0.139748
94.9806	33.058		94.9806	94.9807	36.0024	30.1136		-0.0780035	-0.167884	0.011877	25.4095	-1.70335	0.0888614	0.334826	-5.106	0.947368	0.890147	1.00827		-0.214454	0.146273	-0.501144	0.0722366	-1.46612	0.142616	0.470763	0.806982	0.605837	1.07491					-0.253724	0.145045	-1.74928	0.0802426	0.320657	0.775906	1.03104	0.583908		-0.160936	0.163372	-0.985092	0.324579		-0.430724	0.328419
223.05	30.6752		223.05	223.05	39.2865	22.064		-0.0749331	-0.161344	0.0114779	30.3781	-1.702	0.0891141	0.335151	-5.10824	0.949386	0.894192	1.00799		-0.232355	0.153272	-0.532762	0.0680519	-1.51597	0.129527	0.449937	0.792665	0.586981	1.07042					-0.242091	0.150753	-1.60588	0.1083	0.378772	0.784985	1.05484	0.584168		-0.142631	0.167718	-0.850425	0.395089		-0.686916	0.377504
181.064	36.1557		181.064	181.064	47.2637	25.0477		-0.0705336	-0.151912	0.0108451	25.3689	-1.70114	0.0892752	0.335151	-5.10967	0.952286	0.900057	1.00755		-0.238864	0.159629	-0.551732	0.0740039	-1.49637	0.134558	0.458817	0.787522	0.575952	1.07681					-0.243653	0.157479	-1.54721	0.121813	0.4033	0.783759	1.06717	0.575617		-0.213667	0.175953	-1.21434	0.224617		-0.356069	0.37949
480.87	60.5591		480.87	480.87	60.2906	60.8276		0.250823	-0.038996	0.540643	17.2447	1.69862	0.0897501	0.336316	-5.11386	1.18989	0.973332	1.45462		0.0739967	0.0470811	-0.0182805	0.166274	1.57169	0.116023	0.426949	1.0768	0.981886	1.1809					0.0739325	0.04628	1.5975	0.110154	0.381345	1.07673	1.17897	0.983364		0.0780641	0.0535846	1.45684	0.145161		0.0602253	0.0985988
596.394	183.062		596.393	596.394	187.904	178.22		0.260364	-0.0409295	0.561658	17.4924	1.69608	0.0902299	0.337496	-5.11806	1.19778	0.972028	1.47596		0.0870488	0.0448163	-0.000789554	0.174887	1.94235	0.0520952	0.278294	1.09095	0.999211	1.19111					0.0732379	0.0443165	1.65261	0.09841	0.356998	1.07599	1.17363	0.98647		0.1123	0.0501423	2.23962	0.0251156		-0.013231	0.0999246
306.243	219.526		306.243	306.243	219.502	219.55		0.213642	-0.033846	0.461131	16.8926	1.69429	0.0905696	0.338149	-5.12103	1.15961	0.976813	1.37662		0.0833992	0.0525438	-0.0195848	0.186383	1.58723	0.11246	0.423573	1.08698	0.980606	1.20488					0.0817066	0.0518942	1.57448	0.115376	0.392431	1.08514	1.20132	0.980193		0.108463	0.0539527	2.01034	0.0443954		-0.377804	0.231438
209.999	42.7039		209.999	210	47.9351	37.4727		0.304361	-0.0486541	0.657375	19.4697	1.6922	0.0909681	0.338864	-5.12449	1.23487	0.966838	1.57721		0.0559514	0.0374401	-0.0174299	0.129333	1.49442	0.135065	0.458817	1.05755	0.982721	1.13807					0.0644533	0.0370913	1.73769	0.0822649	0.326362	1.06658	1.147	0.991788		0.0558637	0.0415703	1.34384	0.179001		0.0563279	0.0861578
282.252	242.457		282.252	282.252	245.734	239.181		0.114256	-0.0183157	0.246828	28.797	1.69154	0.0910924	0.338864	-5.12557	1.08242	0.987385	1.1866		0.154073	0.100403	-0.0427135	0.350859	1.53454	0.124896	0.441634	1.16658	0.958186	1.42029					0.150501	0.097729	1.53999	0.123564	0.404851	1.16242	1.40783	0.959783		0.0599214	0.114298	0.524256	0.6001		0.472217	0.210106
199.007	34.711		199.007	199.007	45.0066	24.4153		-0.405816	-0.877141	0.0655083	23.0837	-1.68991	0.0914042	0.339394	-5.12826	0.754809	0.544445	1.04645		-0.0403469	0.0284486	-0.0961051	0.0154112	-1.41824	0.15612	0.494071	0.960456	0.908369	1.01553					-0.0460974	0.0276182	-1.6691	0.0950982	0.353123	0.954949	1.00807	0.90463		-0.0813771	0.0311596	-2.61162	0.00901138		0.165138	0.0697316
239.201	205.634		239.201	239.202	203.248	208.021		0.110054	-0.0178404	0.237948	22.6977	1.68892	0.0915944	0.339394	-5.1299	1.07927	0.98771	1.17931		0.161944	0.105555	-0.0449408	0.368828	1.53421	0.124979	0.441634	1.17579	0.956054	1.44604					0.152701	0.101597	1.50301	0.132838	0.42007	1.16498	1.42167	0.954632		0.0482779	0.120552	0.400472	0.688809		0.535419	0.21852
251.148	200.547		251.148	251.148	200.453	200.641		0.195071	-0.0317189	0.421861	18.7988	1.6882	0.0917325	0.339394	-5.13109	1.14478	0.978254	1.33965		0.0996164	0.0594972	-0.0169958	0.216229	1.67431	0.0940705	0.385708	1.10475	0.983148	1.24139					0.0982944	0.0582833	1.68649	0.0917007	0.344361	1.10329	1.2368	0.984186		0.127286	0.0694853	1.83183	0.0669761		0.0235888	0.115181
307.264	246.26		307.264	307.264	249.114	243.407		0.113584	-0.0186259	0.245794	24.808	1.6862	0.0921178	0.340204	-5.13439	1.08191	0.987173	1.18575		0.153672	0.104884	-0.0518974	0.359241	1.46516	0.142878	0.470763	1.16611	0.949426	1.43224					0.169198	0.101425	1.6682	0.0952764	0.353144	1.18435	1.44483	0.970838		0.0552158	0.120959	0.456483	0.648043		0.452004	0.210556
178.051	32.395		178.051	178.051	41.8156	22.9745		-0.194856	-0.422051	0.0323392	26.2232	-1.68333	0.0926712	0.341466	-5.13911	0.87366	0.746363	1.02267		-0.0932423	0.0598991	-0.210642	0.0241578	-1.55666	0.119552	0.433694	0.910973	0.810064	1.02445					-0.109602	0.0586233	-1.8696	0.0615395	0.276118	0.896191	1.00531	0.798912		-0.139565	0.0682954	-2.04355	0.0409985		0.0611671	0.12469
204.066	40.9213		204.066	204.067	57.4811	24.3616		-0.0931367	-0.201772	0.0154982	23.4078	-1.6827	0.0927934	0.341466	-5.14014	0.937482	0.869482	1.0108		-0.24988	0.12912	-0.50295	0.00319012	-1.93526	0.0529587	0.279983	0.778894	0.604744	1.0032					-0.201911	0.125027	-1.61494	0.106324	0.377128	0.817168	1.04409	0.639567		-0.234995	0.145018	-1.62046	0.105134		-0.30682	0.283634
174.937	23.4472		174.937	174.937	28.0376	18.8568		0.210333	-0.0355308	0.456197	20.4493	1.67907	0.0934996	0.343447	-5.14611	1.15696	0.975673	1.37192		0.0713319	0.0511311	-0.0288833	0.171547	1.39508	0.162992	0.500725	1.07394	0.97153	1.18714					0.0817538	0.0506291	1.61476	0.106363	0.377128	1.08519	1.1984	0.982673		0.0461813	0.0547395	0.843656	0.398862		0.243449	0.143199
165.092	42.1395		165.092	165.092	52.4728	31.8063		-0.104081	-0.226014	0.0178527	24.9676	-1.67534	0.0942284	0.345504	-5.15222	0.930398	0.854994	1.01245		-0.151961	0.112712	-0.372873	0.0689506	-1.34822	0.177587	0.525061	0.859022	0.688753	1.07138					-0.18182	0.109084	-1.66679	0.0955571	0.353544	0.833751	1.0325	0.673259		-0.0295015	0.129639	-0.227566	0.819983		-0.531197	0.228136
1061.68	197.18		1061.68	1061.68	189.012	205.348		0.220046	-0.0380798	0.478172	16.4062	1.67316	0.094657	0.346455	-5.15578	1.16477	0.97395	1.39298		0.0775753	0.0575195	-0.0351609	0.190311	1.34868	0.177441	0.525061	1.08066	0.96545	1.20963					0.0835203	0.0536523	1.5567	0.119542	0.400213	1.08711	1.20765	0.978594		0.0132935	0.0604888	0.219768	0.826052		0.684531	0.18587
363.252	239.192		363.251	363.252	239.245	239.139		0.133094	-0.0235221	0.28971	21.6993	1.66793	0.0956913	0.349615	-5.16432	1.09664	0.983828	1.22239		0.109514	0.0826096	-0.0523981	0.271426	1.32568	0.184946	0.531315	1.11574	0.948951	1.31183					0.119438	0.0804959	1.48378	0.137868	0.428775	1.12686	1.31944	0.962391		0.0332927	0.0913937	0.364277	0.715651		0.449832	0.193117
361.956	55.7632		361.956	361.956	68.581	42.9454		-0.289565	-0.631474	0.0523435	18.5821	-1.66223	0.0968282	0.353138	-5.17359	0.818149	0.645517	1.03695		-0.0677863	0.040063	-0.146308	0.0107358	-1.69199	0.0906475	0.374676	0.93446	0.863891	1.01079					-0.0686677	0.0395339	-1.73693	0.0823987	0.326362	0.933637	1.00886	0.864025		-0.0804177	0.0464642	-1.73075	0.0834972		-0.0311825	0.0790961
247.066	174.712		247.066	247.066	172.082	177.342		-0.14982	-0.326953	0.0273136	18.9667	-1.66006	0.0972641	0.353394	-5.17711	0.901363	0.797218	1.01911		-0.100519	0.075455	-0.248408	0.0473701	-1.33217	0.182804	0.53052	0.904368	0.780042	1.04851					-0.132261	0.074572	-1.7736	0.0761292	0.314667	0.876112	1.014	0.756977		-0.125346	0.0833848	-1.50323	0.13278		0.0117048	0.177282
506.909	54.6776		506.909	506.91	55.1475	54.2077		0.203549	-0.0371747	0.444272	18.4191	1.65961	0.0973554	0.353394	-5.17784	1.15153	0.974562	1.36063		0.0841736	0.0554286	-0.0244644	0.192812	1.5186	0.128864	0.449937	1.08782	0.975832	1.21265					0.0954434	0.0551152	1.73171	0.0833259	0.326599	1.10015	1.22565	0.987496		0.0751095	0.0653411	1.1495	0.25035		0.107436	0.104677
264.934	63.5281		264.934	264.934	74.5347	52.5215		-0.0816933	-0.178324	0.0149375	23.0758	-1.6593	0.0974165	0.353394	-5.17834	0.944948	0.883729	1.01041		-0.224775	0.145115	-0.509195	0.0596456	-1.54894	0.121396	0.437281	0.798696	0.600979	1.06146					-0.222839	0.144143	-1.54596	0.122113	0.403624	0.800243	1.0615	0.603289		-0.200057	0.158951	-1.25861	0.208173		-0.348504	0.355624
102.686	255.995		102.686	102.686	263.188	248.802		-0.0665711	-0.145509	0.0123668	18.1444	-1.65522	0.0982425	0.355548	-5.18495	0.954905	0.90406	1.00861		-0.258193	0.180974	-0.612895	0.0965088	-1.42669	0.15367	0.493576	0.772446	0.54178	1.10132					-0.279745	0.174995	-1.59859	0.109913	0.381155	0.755977	1.06529	0.536475		0.00281615	0.198597	0.0141803	0.988686		-1.53615	0.439442
279.614	29.2705		279.614	279.614	34.0098	24.5312		-0.31903	-0.697455	0.0593958	21.1476	-1.65465	0.0983579	0.355548	-5.18587	0.801609	0.616659	1.04203		-0.0622387	0.0370255	-0.134807	0.01033	-1.68097	0.0927695	0.381904	0.939659	0.873884	1.01038					-0.0531345	0.0358692	-1.48134	0.138516	0.4294	0.948252	1.01732	0.883876		-0.0415933	0.0423811	-0.981411	0.32639		-0.128791	0.0760924
193.123	84.2593		193.123	193.123	83.3232	85.1954		-0.131551	-0.287841	0.0247393	22.8773	-1.65203	0.0988913	0.356677	-5.1901	0.91285	0.819127	1.0173		-0.122613	0.0890651	-0.297177	0.0519513	-1.37667	0.168615	0.513965	0.884606	0.742912	1.05332					-0.13704	0.0868904	-1.57717	0.114758	0.391323	0.871935	1.03382	0.735396		-0.0297501	0.102187	-0.291133	0.77095		-0.416137	0.181676
182.989	45.7673		182.989	182.989	54.6716	36.863		0.198656	-0.0374483	0.434761	21.6407	1.6514	0.0990187	0.356677	-5.19111	1.14763	0.974377	1.35169		0.0839246	0.0588769	-0.031472	0.199321	1.42542	0.154035	0.493973	1.08755	0.969018	1.22057					0.0939068	0.0581665	1.61445	0.10643	0.377128	1.09846	1.23111	0.980101		0.132858	0.067742	1.96124	0.0498508		-0.0671942	0.119045
401.439	236.405		401.439	401.44	240.793	232.018		-0.210318	-0.460611	0.0399743	15.8403	-1.64924	0.0994607	0.357054	-5.1946	0.864347	0.726678	1.0281		-0.0981804	0.0573994	-0.210681	0.0143203	-1.71048	0.0871774	0.366272	0.906485	0.810032	1.01442					-0.0872237	0.0556883	-1.56628	0.117282	0.397284	0.916472	1.02217	0.821706		-0.0329742	0.0668152	-0.493514	0.621649		-0.281864	0.112142
130.051	31.4243		130.051	130.051	40.7164	22.1321		0.0516675	-0.00982239	0.113157	23.1341	1.64918	0.0994726	0.357054	-5.19469	1.03646	0.993215	1.08159		0.309793	0.221692	-0.124716	0.744302	1.3974	0.162294	0.500725	1.36314	0.882747	2.10497					0.359924	0.214991	1.67413	0.0941044	0.351346	1.43322	2.18433	0.940392		0.448119	0.245061	1.8286	0.0674591		-0.31349	0.520192
268.96	35.9808		268.96	268.96	46.3223	25.6394		-0.0568545	-0.124601	0.0108921	23.3481	-1.64715	0.0998901	0.357925	-5.19797	0.961358	0.917258	1.00758		-0.238231	0.206088	-0.642155	0.165693	-1.15597	0.247694	0.596213	0.788021	0.526157	1.18021					-0.335723	0.202729	-1.65601	0.0977193	0.356801	0.714821	1.06357	0.480431		0.0482783	0.224821	0.214741	0.829969		-1.74565	0.515686
462.734	33.8827		462.734	462.734	43.9297	23.8357		-0.148695	-0.326151	0.0287614	22.4446	-1.6446	0.100416	0.359179	-5.20207	0.902066	0.797662	1.02014		-0.0874955	0.0787422	-0.241827	0.0668364	-1.11116	0.266498	0.611612	0.916223	0.785192	1.06912					-0.12532	0.0804604	-1.55754	0.119343	0.400213	0.882215	1.03291	0.753503		-0.0165476	0.083027	-0.199303	0.842025		-0.722146	0.248323
304.871	34.3114		304.871	304.871	44.556	24.0668		-0.18463	-0.405411	0.036151	22.2527	-1.64133	0.101092	0.3604	-5.20731	0.879875	0.755021	1.02537		-0.0981868	0.0626779	-0.221033	0.0246597	-1.56653	0.117225	0.429055	0.90648	0.80169	1.02497					-0.101796	0.0620871	-1.63957	0.101094	0.364794	0.903214	1.02009	0.799725		-0.0345264	0.0700846	-0.492639	0.622268		-0.352519	0.140084
95.5482	231.706		95.5482	95.5482	234.06	229.351		-0.139748	-0.306899	0.027403	18.7406	-1.64094	0.101174	0.3604	-5.20794	0.907678	0.808377	1.01918		-0.108984	0.0873461	-0.280179	0.0622114	-1.24772	0.212132	0.560029	0.896745	0.755648	1.06419					-0.135821	0.0843846	-1.60955	0.107496	0.377899	0.872999	1.03001	0.739919		0.0147176	0.095019	0.154891	0.876907		-0.783454	0.221873
100.031	33.6101		100.031	100.031	48.2093	19.0109		-0.274481	-0.602893	0.0539305	20.4368	-1.6404	0.101285	0.3604	-5.20881	0.826747	0.658432	1.03809		-0.0548568	0.0406027	-0.134437	0.0247231	-1.35106	0.176676	0.524643	0.946621	0.874208	1.02503					-0.0640762	0.0398819	-1.60665	0.108132	0.378772	0.937934	1.01419	0.867409		-0.0290737	0.0440395	-0.660171	0.509144		-0.200974	0.10484
368.94	58.5149		368.94	368.941	62.9256	54.1042		0.0752676	-0.0148467	0.165382	24.3183	1.63934	0.101505	0.360555	-5.2105	1.05356	0.989762	1.12146		0.285109	0.156453	-0.0215323	0.591751	1.82234	0.068404	0.323818	1.32991	0.978698	1.80715					0.274662	0.149847	1.83295	0.0668102	0.29022	1.31609	1.76537	0.981142		0.413856	0.171169	2.41782	0.0156139		-0.368507	0.385672
506.873	62.9589		506.873	506.873	71.4068	54.5111		0.166978	-0.0331772	0.367134	20.2407	1.63737	0.101916	0.361386	-5.21365	1.1227	0.977266	1.28979		0.102348	0.0663226	-0.0276425	0.232338	1.54318	0.122788	0.439203	1.10777	0.972736	1.26155					0.104625	0.0642193	1.62918	0.103274	0.37005	1.11029	1.25922	0.978979		0.018384	0.0762209	0.241194	0.809405		0.364111	0.134581
317.988	44.4542		317.987	317.988	56.3935	32.5149		-0.143848	-0.31659	0.0288931	21.9234	-1.63442	0.102534	0.36295	-5.21837	0.905102	0.802966	1.02023		-0.128833	0.079786	-0.28521	0.0275449	-1.61473	0.106369	0.410626	0.879121	0.751856	1.02793					-0.124415	0.0799607	-1.55596	0.119718	0.400213	0.883013	1.03284	0.754924		-0.17225	0.0922556	-1.86709	0.0618886		3.90589e-07	0.158919
154.966	252.133		154.966	154.966	259.553	244.714		-0.169157	-0.372399	0.0340842	20.6403	-1.63355	0.102716	0.362964	-5.21975	0.889362	0.772497	1.02391		-0.123819	0.0679705	-0.257039	0.00940066	-1.82166	0.0685068	0.323818	0.88354	0.773338	1.00944					-0.110441	0.0670666	-1.64674	0.0996118	0.360718	0.895439	1.02123	0.785141		-0.133243	0.0769122	-1.73241	0.0832015		-0.0902111	0.145243
406.315	255.397		406.315	406.315	262.255	248.539		-0.0807704	-0.178021	0.0164804	20.8466	-1.6301	0.103444	0.363886	-5.22526	0.945553	0.883915	1.01149		-0.228974	0.150893	-0.524719	0.0667707	-1.51746	0.129151	0.449937	0.795349	0.591722	1.06905					-0.244414	0.145734	-1.67712	0.0935183	0.350437	0.783163	1.04209	0.588574		-0.0197226	0.174645	-0.11293	0.910086		-0.845153	0.299692
390.437	231.884		390.437	390.437	234.479	229.29		-0.113914	-0.251071	0.0232434	18.2595	-1.6301	0.103445	0.363886	-5.22527	0.924078	0.840272	1.01624		-0.137564	0.099971	-0.333503	0.0583756	-1.37604	0.16881	0.513965	0.871479	0.716409	1.06011					-0.15144	0.0986181	-1.53562	0.124632	0.404851	0.85947	1.04274	0.708411		0.0119004	0.110218	0.107971	0.914019		-0.831117	0.237423
254.623	31.4071		254.622	254.623	38.342	24.4722		-0.121252	-0.267273	0.0247684	23.8632	-1.62979	0.10351	0.363886	-5.22576	0.919389	0.830889	1.01732		-0.13861	0.0954502	-0.325689	0.0484686	-1.45217	0.146453	0.478663	0.870567	0.722029	1.04966					-0.135438	0.0931456	-1.45405	0.145933	0.437778	0.873333	1.04826	0.7276		-0.146362	0.105241	-1.39073	0.164308		-0.10267	0.226615
92.9446	31.7803		92.9446	92.9446	41.4267	22.1339		0.167047	-0.0342633	0.368356	24.0799	1.62865	0.103751	0.364106	-5.22757	1.12276	0.97653	1.29088		0.101509	0.0637314	-0.0234022	0.22642	1.59276	0.111213	0.422157	1.10684	0.976869	1.2541					0.0948612	0.0609925	1.55529	0.119876	0.400213	1.09951	1.23913	0.975618		0.136831	0.0661863	2.06737	0.0386996		-0.348328	0.236195
422.949	45.5667		422.949	422.949	53.8636	37.2698		0.166881	-0.0343861	0.368148	21.9363	1.62738	0.10402	0.364426	-5.22959	1.12263	0.976447	1.29069		0.104337	0.0643477	-0.0217818	0.230457	1.62146	0.104918	0.40733	1.10997	0.978454	1.25917					0.0909244	0.062847	1.44676	0.147965	0.440023	1.09519	1.23875	0.968259		0.142923	0.0694966	2.05655	0.0397292		-0.1275	0.170349
623.338	187.932		623.338	623.338	175.559	200.305		-0.212416	-0.469211	0.0443786	17.5549	-1.62352	0.104843	0.366681	-5.23572	0.86309	0.722359	1.03124		-0.0746091	0.0521314	-0.176785	0.0275666	-1.43117	0.152381	0.490205	0.928106	0.83796	1.02795					-0.0831891	0.0513203	-1.62098	0.105023	0.375658	0.920177	1.01755	0.832121		-0.121875	0.0594274	-2.05082	0.0402843		0.0832104	0.108591
476.086	192.105		476.086	476.086	194.339	189.872		-0.17173	-0.379538	0.0360772	18.9683	-1.62196	0.105175	0.367216	-5.23819	0.887777	0.768684	1.02532		-0.096291	0.0664837	-0.226597	0.0340146	-1.44834	0.147522	0.479094	0.9082	0.797242	1.0346					-0.110455	0.0648663	-1.70281	0.0886028	0.338211	0.895426	1.01682	0.788523		-0.0833071	0.074575	-1.11709	0.263955		-0.146573	0.146757
276.992	54.0271		276.992	276.992	66.8426	41.2115		-0.0769456	-0.170177	0.0162861	29.3833	-1.61985	0.105628	0.367363	-5.24153	0.948063	0.888733	1.01135		-0.242356	0.153203	-0.542627	0.0579158	-1.58193	0.113666	0.423573	0.784777	0.581219	1.05963					-0.236637	0.149021	-1.58795	0.112297	0.386152	0.789277	1.05701	0.58936		-0.084876	0.168925	-0.502447	0.615353		-0.972152	0.36365
418.483	256.294		418.483	418.484	263.488	249.099		-0.174102	-0.385111	0.0369069	19.2365	-1.61941	0.105722	0.367363	-5.24222	0.886319	0.76572	1.02591		-0.0937671	0.0627701	-0.216794	0.0292601	-1.49382	0.135223	0.458817	0.910495	0.805096	1.02969					-0.0922079	0.0627059	-1.47048	0.141431	0.432258	0.911916	1.03117	0.806452		-0.0728188	0.0665141	-1.09479	0.27361		-0.264288	0.18977
177.983	131.064		177.983	177.983	114.898	147.23		0.229733	-0.048727	0.508194	19.0011	1.61926	0.105756	0.367363	-5.24247	1.17262	0.966789	1.42227		0.060916	0.0464086	-0.0300432	0.151875	1.3126	0.189317	0.536486	1.06281	0.970404	1.16401					0.07871	0.0459093	1.71447	0.0864426	0.333073	1.08189	1.18376	0.988791		0.0647452	0.0522284	1.23965	0.215103		0.0465495	0.101165
479.322	282.844		479.322	479.323	275.211	290.477		-0.125305	-0.277294	0.0266842	17.8251	-1.61812	0.106001	0.367588	-5.24427	0.91681	0.825137	1.01867		-0.123481	0.0889841	-0.297887	0.0509247	-1.38767	0.165236	0.504587	0.883838	0.742386	1.05224					-0.134374	0.0878266	-1.52999	0.126019	0.407966	0.874263	1.03849	0.736008		-0.0272703	0.095336	-0.286045	0.774844		-0.774168	0.247931
341.27	234.858		341.27	341.27	232.927	236.79		0.115731	-0.0248517	0.256314	23.9747	1.61574	0.106513	0.368742	-5.24802	1.08352	0.982922	1.19442		0.154266	0.0974475	-0.0367281	0.345259	1.58306	0.113407	0.423573	1.1668	0.963938	1.41236					0.141713	0.0940502	1.50678	0.131866	0.419051	1.15225	1.38549	0.958271		0.0483991	0.111938	0.432375	0.665469		0.485609	0.198033
477.474	192.299		477.474	477.475	194.551	190.047		-0.130983	-0.29021	0.0282442	15.4502	-1.61456	0.106771	0.368858	-5.2499	0.913209	0.817783	1.01977		-0.123297	0.0901432	-0.299974	0.0533807	-1.36779	0.171379	0.517169	0.884001	0.740837	1.05483					-0.152277	0.0865187	-1.76004	0.0784004	0.319031	0.858751	1.01745	0.724805		-0.113037	0.112911	-1.00112	0.316771		-0.14133	0.149693
446.335	219.482		446.335	446.336	218.537	220.427		-0.269454	-0.597139	0.0582306	17.2921	-1.61393	0.106907	0.368858	-5.25089	0.829633	0.661064	1.04119		-0.0728025	0.041721	-0.154574	0.00896921	-1.74498	0.0809878	0.351807	0.929784	0.85678	1.00901					-0.0626129	0.0407275	-1.53736	0.124204	0.404851	0.939307	1.01736	0.867241		-0.0371537	0.0474385	-0.783196	0.433512		-0.194527	0.0876594
525.962	55.9194		525.962	525.962	68.3173	43.5214		-0.214108	-0.474662	0.0464463	18.2839	-1.61283	0.107145	0.369054	-5.25261	0.862079	0.719636	1.03272		-0.0795287	0.0518915	-0.181234	0.0221768	-1.5326	0.125376	0.442273	0.923552	0.83424	1.02242					-0.0866499	0.0513831	-1.68635	0.0917286	0.344361	0.916998	1.01416	0.829145		-0.124102	0.0604144	-2.05418	0.0399581		0.0458664	0.101331
392.289	133.792		392.288	392.289	116.727	150.856		0.272619	-0.0597356	0.604973	21.9963	1.60994	0.107775	0.370603	-5.25717	1.208	0.95944	1.52095		0.0671456	0.0407659	-0.012754	0.147045	1.6471	0.0995366	0.39621	1.06945	0.987327	1.15841					0.0691432	0.0399918	1.72894	0.0838207	0.326768	1.07159	1.15896	0.990802		0.0779829	0.0476731	1.63578	0.101885		0.0376633	0.0786314
297.883	31.9248		297.883	297.883	41.1855	22.6641		0.388841	-0.0858906	0.863573	19.6796	1.6076	0.108286	0.371734	-5.26084	1.30934	0.942203	1.81954		0.0510449	0.0300238	-0.00780058	0.10989	1.70015	0.0891026	0.370537	1.05237	0.99223	1.11616					0.0483563	0.0288536	1.67592	0.0937541	0.350678	1.04954	1.11061	0.991837		0.076977	0.0349127	2.20484	0.0274652		-0.0225865	0.0588296
159.03	133.869		159.03	159.03	150.067	117.672		0.158649	-0.0351939	0.352492	20.8418	1.60636	0.108559	0.372048	-5.2628	1.11624	0.975901	1.27676		0.127918	0.0713499	-0.0119257	0.267761	1.79282	0.0730016	0.332957	1.13646	0.988145	1.30703					0.118025	0.0673422	1.75262	0.0796676	0.319653	1.12527	1.28405	0.986131		0.197396	0.0830008	2.37824	0.0173955		-0.0687657	0.13965
220.049	30.6421		220.049	220.049	39.1636	22.1206		-0.0670345	-0.149156	0.0150866	28.1683	-1.60213	0.109491	0.374014	-5.26942	0.954598	0.901778	1.01051		-0.238591	0.162846	-0.557763	0.0805819	-1.46513	0.142886	0.470763	0.787737	0.572488	1.08392					-0.239905	0.159422	-1.50484	0.132366	0.419226	0.786703	1.07526	0.575582		-0.130962	0.179569	-0.729315	0.465809		-0.737042	0.386437
118.041	36.4107		118.041	118.041	46.9802	25.8411		-0.067312	-0.149775	0.015151	24.8435	-1.6021	0.109499	0.374014	-5.26948	0.954415	0.901391	1.01056		-0.219248	0.157705	-0.528344	0.0898486	-1.39024	0.164456	0.504282	0.803123	0.58958	1.09401					-0.233644	0.155759	-1.50003	0.133605	0.421197	0.791644	1.07427	0.583372		-0.212486	0.17587	-1.2082	0.226971		-0.246999	0.356304
305.15	230.389		305.15	305.15	231.223	229.554		0.212843	-0.0482048	0.47389	17.0115	1.60027	0.109902	0.374767	-5.27233	1.15897	0.967139	1.38885		0.0709618	0.0503128	-0.0276495	0.169573	1.41041	0.158418	0.497122	1.07354	0.972729	1.1848					0.0741327	0.0494079	1.50042	0.133505	0.421197	1.07695	1.18646	0.977549		0.0509158	0.0516741	0.985324	0.324465		0.436459	0.220648
235.134	119.168		235.134	235.134	106.996	131.34		-0.166539	-0.371052	0.0379746	17.5634	-1.59826	0.110349	0.375629	-5.27547	0.890978	0.773219	1.02667		-0.0949505	0.0633835	-0.21918	0.029279	-1.49803	0.134125	0.458131	0.909418	0.803177	1.02971					-0.0963136	0.0624917	-1.54122	0.123262	0.404851	0.908179	1.02652	0.803485		-0.111387	0.0708055	-1.57314	0.115687		-0.028649	0.142208
564.507	240.685		564.507	564.508	242.442	238.929		0.238554	-0.0545389	0.531648	23.7877	1.59748	0.110522	0.375629	-5.27669	1.17981	0.962902	1.44558		0.0628863	0.0447112	-0.024746	0.150519	1.4065	0.159576	0.498461	1.06491	0.975558	1.16244					0.0631073	0.0432789	1.45815	0.144798	0.437497	1.06514	1.15944	0.978515		0.014469	0.0512745	0.282186	0.777801		0.216525	0.0913381
524.056	189.665		524.056	524.056	191.606	187.723		-0.130557	-0.291317	0.0302036	15.9953	-1.59395	0.111311	0.377683	-5.28219	0.913479	0.817156	1.02116		-0.134134	0.081941	-0.294736	0.0264672	-1.63696	0.101639	0.401024	0.874473	0.744728	1.02682					-0.123847	0.0810083	-1.52882	0.12631	0.408261	0.883515	1.03555	0.753804		-0.124522	0.0947214	-1.31461	0.188641		-0.16272	0.163345
132.086	74.2749		132.086	132.086	89.4877	59.062		0.154864	-0.0360586	0.345787	19.4391	1.59202	0.111745	0.378527	-5.2852	1.11332	0.975316	1.27084		0.102256	0.0691009	-0.0331798	0.237691	1.4798	0.138927	0.465211	1.10767	0.967365	1.26832					0.106944	0.068022	1.57219	0.115906	0.393275	1.11287	1.27159	0.973965		0.142027	0.0778223	1.82502	0.0679979		-0.0459507	0.150228
382.88	33.6948		382.879	382.88	42.9959	24.3938		-0.125878	-0.281225	0.0294683	22.331	-1.59039	0.112111	0.378789	-5.28773	0.916446	0.822892	1.02064		-0.136259	0.100737	-0.3337	0.0611829	-1.35261	0.176179	0.524496	0.872617	0.716269	1.06309					-0.167371	0.098347	-1.70185	0.0887843	0.338273	0.845885	1.02571	0.697585		-0.0830953	0.108695	-0.764481	0.444581		-0.459968	0.268214
280.149	222.979		280.149	280.149	222.832	223.125		0.308045	-0.0722003	0.68829	20.6454	1.59003	0.112193	0.378789	-5.2883	1.23803	0.951186	1.61137		0.0475628	0.0335595	-0.0182126	0.113338	1.41727	0.156405	0.494071	1.04871	0.981952	1.12001					0.0510793	0.0329684	1.54934	0.121299	0.402887	1.05241	1.12266	0.986553		0.0124961	0.0368667	0.338952	0.734646		0.217123	0.081068
238.153	128.038		238.153	238.153	116.615	139.46		-0.16798	-0.375632	0.0396728	18.6546	-1.58772	0.112714	0.378883	-5.29188	0.890088	0.770768	1.02788		-0.093155	0.0625791	-0.215808	0.0294977	-1.4886	0.136594	0.460413	0.911052	0.80589	1.02994					-0.100201	0.0619234	-1.61814	0.105632	0.376521	0.904656	1.02139	0.801259		-0.118362	0.0700384	-1.68996	0.0910361		0.00663275	0.139353
400.889	66.8377		400.888	400.889	77.8925	55.7829		0.107898	-0.0254914	0.241287	17.3306	1.58762	0.112737	0.378883	-5.29203	1.07766	0.982486	1.18205		0.198848	0.107184	-0.0112278	0.408924	1.85521	0.0635661	0.311886	1.22	0.988835	1.5052					0.174105	0.109557	1.58917	0.112023	0.386152	1.19018	1.47526	0.960187		0.082892	0.120685	0.686844	0.492181		0.631835	0.233209
114.99	160.187		114.99	114.99	153.325	167.048		-0.17988	-0.402282	0.0425219	20.0397	-1.58745	0.112776	0.378883	-5.2923	0.882777	0.756661	1.02991		-0.106946	0.0618821	-0.228233	0.0143404	-1.72823	0.0839476	0.360834	0.898574	0.795939	1.01444					-0.0906324	0.0605276	-1.49737	0.134296	0.421781	0.913353	1.0284	0.811179		-0.0725162	0.0661544	-1.09617	0.273006		-0.34798	0.175036
298.989	27.5221		298.989	298.99	35.5883	19.4559		0.285065	-0.0683662	0.638497	16.8373	1.58305	0.113775	0.380841	-5.29912	1.21847	0.953717	1.55671		0.0699606	0.0384711	-0.00544137	0.145362	1.81852	0.0689842	0.324464	1.07247	0.994573	1.15646					0.0596238	0.037633	1.58435	0.113115	0.388281	1.06144	1.14269	0.985963		0.0520724	0.0435098	1.1968	0.231386		0.134052	0.0823576
473.234	171.168		473.233	473.234	180.207	162.13		0.226845	-0.0544113	0.508102	17.0324	1.583	0.113785	0.380841	-5.29919	1.17027	0.962987	1.42218		0.0755516	0.0474091	-0.0173685	0.168472	1.59361	0.111023	0.422157	1.07848	0.982782	1.18349					0.0714082	0.0469842	1.51984	0.128552	0.413551	1.07402	1.17762	0.979532		0.132585	0.0552326	2.40049	0.0163733		-0.0840831	0.0924047
184.073	35.9773		184.073	184.073	46.6614	25.2932		-0.0710561	-0.159188	0.0170758	23.8448	-1.58243	0.113917	0.380841	-5.30008	0.951941	0.895529	1.01191		-0.19426	0.147223	-0.482811	0.0942914	-1.3195	0.187003	0.53214	0.823444	0.617047	1.09888					-0.211324	0.145641	-1.45099	0.146782	0.437778	0.809511	1.07695	0.608486		-0.172592	0.163451	-1.05592	0.291003		-0.28741	0.338901
270.252	248.214		270.251	270.252	251.216	245.212		0.107335	-0.025897	0.240567	22.4134	1.5812	0.114196	0.38115	-5.30197	1.07724	0.98221	1.18146		0.130262	0.100621	-0.0669515	0.327475	1.29458	0.195465	0.537529	1.13913	0.935241	1.38746					0.141309	0.0979125	1.44322	0.148959	0.440695	1.15178	1.39545	0.95066		0.0115372	0.113722	0.101451	0.919193		0.558319	0.215936
327.363	240.609		327.363	327.363	242.392	238.825		0.142076	-0.0344746	0.318626	20.6463	1.57945	0.114597	0.381835	-5.30468	1.10349	0.976387	1.24714		0.113854	0.07814	-0.0392976	0.267005	1.45705	0.145102	0.476532	1.12059	0.961465	1.30605					0.111451	0.074868	1.48863	0.136584	0.425991	1.1179	1.29459	0.965325		0.0266936	0.0923286	0.289116	0.772493		0.333884	0.146696
376.279	232.953		376.278	376.279	236.392	229.513		-0.088955	-0.199627	0.0217172	26.2745	-1.57756	0.115031	0.381835	-5.30759	0.940204	0.870776	1.01517		-0.171065	0.131124	-0.428064	0.0859339	-1.3046	0.192028	0.536813	0.842767	0.651769	1.08973					-0.198647	0.12551	-1.58272	0.113486	0.388281	0.81984	1.04849	0.641051		0.0380348	0.148589	0.255973	0.797971		-0.907017	0.278763
156.005	254.585		156.005	156.005	261.742	247.428		-0.0952845	-0.2139	0.0233315	22.7268	-1.57664	0.115242	0.381835	-5.30901	0.936088	0.862203	1.0163		-0.166076	0.116884	-0.395163	0.0630118	-1.42087	0.155356	0.494071	0.846982	0.67357	1.06504					-0.193472	0.116457	-1.66133	0.0966479	0.355012	0.824093	1.03539	0.655913		-0.233673	0.134732	-1.73436	0.0828542		0.0395633	0.234994
263.038	34.8894		263.038	263.038	45.1861	24.5928		-0.314192	-0.705389	0.0770056	20.0009	-1.57635	0.115309	0.381835	-5.30945	0.804301	0.613277	1.05483		-0.049539	0.0323688	-0.112981	0.0139028	-1.53045	0.125905	0.443375	0.951668	0.893168	1.014					-0.0500292	0.0331382	-1.50971	0.131117	0.419051	0.951202	1.01503	0.891384		-0.0858257	0.038338	-2.23866	0.025178		0.0405412	0.0604046
590.313	163.512		590.313	590.313	162.56	164.464		0.21758	-0.0533459	0.488507	17.3774	1.57624	0.115334	0.381835	-5.30962	1.16278	0.963699	1.40299		0.0770644	0.0487422	-0.0184684	0.172597	1.58106	0.113864	0.423573	1.08011	0.981701	1.18839					0.0819263	0.0483028	1.6961	0.0898672	0.341129	1.08538	1.19315	0.987334		0.0771826	0.054708	1.41081	0.1583		0.0766095	0.107339
377.236	240.849		377.236	377.237	242.832	238.866		0.086701	-0.0214004	0.194802	26.004	1.57416	0.115816	0.382811	-5.31284	1.06194	0.985276	1.14457		0.157414	0.122774	-0.0832183	0.398047	1.28215	0.199791	0.544304	1.17048	0.92015	1.48891					0.167028	0.11885	1.40537	0.159912	0.454385	1.18179	1.49179	0.936207		0.0120469	0.14185	0.084927	0.932319		0.591499	0.245122
124.016	27.91		124.015	124.016	36.884	18.936		-0.207769	-0.46709	0.0515523	20.2642	-1.57252	0.116194	0.38344	-5.31535	0.865875	0.723422	1.03638		-0.0735826	0.0501873	-0.171948	0.0247827	-1.46616	0.142605	0.470763	0.929059	0.842023	1.02509					-0.0717641	0.049093	-1.4618	0.143796	0.435218	0.93075	1.02476	0.845365		-0.0205136	0.0550792	-0.372439	0.709566		-0.33316	0.121815
622.937	55.4317		622.936	622.937	66.5455	44.3179		0.300498	-0.07493	0.675926	18.8584	1.57098	0.116553	0.384005	-5.31772	1.23157	0.949388	1.59762		0.0465712	0.0351347	-0.0222916	0.115434	1.3255	0.185004	0.531315	1.04767	0.977955	1.12236					0.0571615	0.0345651	1.65374	0.0981812	0.356801	1.05883	1.13305	0.98947		0.0441643	0.0392555	1.12505	0.260569		0.0562638	0.0787752
353.27	244.868		353.27	353.27	246.373	243.364		0.147175	-0.0368547	0.331204	21.4233	1.56964	0.116863	0.384409	-5.31977	1.1074	0.974778	1.25806		0.107382	0.0760165	-0.0416076	0.256372	1.41261	0.157769	0.495846	1.11336	0.959246	1.29223					0.117503	0.0729167	1.61147	0.107078	0.377726	1.12468	1.29747	0.974906		0.0420355	0.0897466	0.46838	0.639513		0.273293	0.143003
348.966	37.8586		348.965	348.966	48.8119	26.9052		-0.0717903	-0.161635	0.0180538	24.9794	-1.56831	0.117174	0.384814	-5.32182	0.951457	0.894012	1.01259		-0.184797	0.154017	-0.486665	0.117071	-1.19985	0.230199	0.578791	0.831273	0.614673	1.1242					-0.248146	0.159454	-1.55622	0.119655	0.400213	0.780246	1.0665	0.570824		-0.0704497	0.165079	-0.426763	0.669552		-0.953216	0.427936
282.07	67.8692		282.07	282.07	85.5827	50.1558		-0.197909	-0.445929	0.0501115	20.3174	-1.56615	0.117679	0.385852	-5.32512	0.871813	0.734112	1.03534		-0.0813928	0.0545784	-0.188365	0.025579	-1.4913	0.135883	0.459532	0.921832	0.828313	1.02591					-0.0810289	0.0538025	-1.50604	0.132056	0.419051	0.922167	1.02472	0.829874		-0.0726292	0.0604694	-1.20109	0.229716		-0.11991	0.126772
427.984	52.4722		427.984	427.985	64.4042	40.5403		-0.0861655	-0.194308	0.0219774	24.5816	-1.56383	0.118222	0.386685	-5.32867	0.942023	0.873992	1.01535		-0.195887	0.139934	-0.470154	0.0783794	-1.39985	0.161559	0.500179	0.822105	0.624906	1.08153					-0.218174	0.142983	-1.52587	0.127042	0.40998	0.803985	1.06404	0.607489		-0.107562	0.15862	-0.678111	0.497701		-0.505914	0.297178
483.947	43.1657		483.947	483.947	53.2417	33.0896		0.198682	-0.0507365	0.4481	17.5982	1.56345	0.118311	0.386685	-5.32925	1.14765	0.965443	1.36424		0.0803416	0.0566693	-0.0307282	0.191411	1.41773	0.156271	0.494071	1.08366	0.969739	1.21096					0.088494	0.0557119	1.58842	0.112191	0.386152	1.09253	1.21858	0.979511		0.0838918	0.0672662	1.24716	0.212338		0.0716602	0.105186
462.645	32.5509		462.645	462.645	42.471	22.6309		-0.168329	-0.379881	0.0432226	20.7765	-1.5617	0.118723	0.387413	-5.33192	0.889873	0.768501	1.03041		-0.0762481	0.0583374	-0.190587	0.0380912	-1.30702	0.191206	0.536637	0.926586	0.826474	1.03883					-0.0805529	0.0580599	-1.38741	0.165317	0.454586	0.922606	1.0338	0.823369		-0.0770701	0.0629409	-1.22448	0.22077		-0.0712374	0.155399
386.872	64.7849		386.872	386.873	74.2255	55.3443		-0.215665	-0.487371	0.0560405	18.1205	-1.55789	0.119625	0.388574	-5.33773	0.861149	0.713324	1.03961		-0.0711776	0.0478565	-0.164975	0.0226194	-1.48731	0.136932	0.460794	0.931296	0.847915	1.02288					-0.0679172	0.0473001	-1.43588	0.151037	0.444546	0.934338	1.0251	0.851611		-0.0686122	0.0540991	-1.26827	0.204702		-0.080409	0.102623
279.99	241.705		279.989	279.99	244.375	239.035		0.166716	-0.0434356	0.376869	18.4075	1.55704	0.119826	0.388574	-5.33902	1.1225	0.970341	1.29852		0.0981451	0.0644077	-0.0280916	0.224382	1.52381	0.127556	0.448419	1.10312	0.972299	1.25155					0.0889173	0.0623773	1.42547	0.15402	0.447621	1.09299	1.23513	0.967207		0.0316059	0.0722307	0.437569	0.661699		0.356374	0.142294
576.286	190.828		576.286	576.286	196.072	185.583		-0.144339	-0.326287	0.0376082	16.2455	-1.55702	0.119831	0.388574	-5.33906	0.904794	0.797586	1.02641		-0.14332	0.0778792	-0.295961	0.00932039	-1.84029	0.0657262	0.31942	0.866477	0.743817	1.00936					-0.124576	0.0751146	-1.65848	0.0972196	0.355834	0.882871	1.02291	0.762006		-0.110652	0.0866722	-1.27667	0.201717		-0.280258	0.177452
474.262	182.598		474.262	474.263	183.522	181.673		-0.132221	-0.298896	0.0344541	22.3259	-1.55699	0.119839	0.388574	-5.33911	0.912426	0.812874	1.02417		-0.109329	0.082551	-0.271126	0.0524685	-1.32438	0.185378	0.531315	0.896436	0.762521	1.05387					-0.131432	0.0814584	-1.61349	0.106639	0.377128	0.876839	1.02863	0.747448		-0.0812665	0.0909885	-0.893151	0.371776		-0.239931	0.196292
256.312	235.828		256.312	256.312	236.722	234.933		0.16473	-0.043123	0.372583	20.5415	1.55551	0.120191	0.389099	-5.34136	1.12096	0.970552	1.29467		0.105276	0.0663386	-0.024745	0.235297	1.58695	0.112523	0.423573	1.11102	0.975559	1.26529					0.0921313	0.0638515	1.4429	0.149049	0.440695	1.09651	1.24269	0.967522		0.0409045	0.0789586	0.51805	0.604423		0.259771	0.122323
209.022	33.0447		209.022	209.022	43.4181	22.6713		-0.288024	-0.651697	0.0756486	18.3957	-1.55444	0.120445	0.389306	-5.34298	0.819023	0.636531	1.05383		-0.0617883	0.0373896	-0.135071	0.011494	-1.65255	0.098422	0.395401	0.940082	0.873654	1.01156					-0.0559803	0.0361038	-1.55054	0.121012	0.402588	0.945558	1.01489	0.880959		-0.00396885	0.0465983	-0.0851715	0.932125		-0.166299	0.062649
433.262	187.203		433.262	433.262	190.279	184.126		-0.287943	-0.651797	0.0759117	19.6485	-1.55322	0.120735	0.389628	-5.34483	0.819069	0.636487	1.05403		-0.070348	0.0368829	-0.142637	0.00194114	-1.90733	0.0564773	0.292538	0.932069	0.867069	1.00194					-0.0555518	0.0357913	-1.5521	0.120638	0.401996	0.945963	1.01471	0.881877		-0.0501604	0.040472	-1.23938	0.215203		-0.169263	0.0895864
221.073	30.5571		221.073	221.074	39.3627	21.7516		-0.213301	-0.483429	0.0568268	20.8377	-1.54981	0.121552	0.391647	-5.35	0.862561	0.715276	1.04018		-0.0892804	0.0533872	-0.193917	0.0153567	-1.67232	0.0944618	0.385991	0.914589	0.823726	1.01548					-0.0802389	0.0521483	-1.53867	0.123885	0.404851	0.922896	1.02221	0.833227		-0.0588843	0.06048	-0.973616	0.330247		-0.19655	0.113616
451.469	257.332		451.469	451.469	263.29	251.374		-0.118811	-0.269805	0.0321833	18.8357	-1.54437	0.122864	0.394731	-5.35823	0.920946	0.829431	1.02256		-0.103279	0.0884454	-0.276629	0.0700709	-1.16771	0.242922	0.591689	0.901875	0.758336	1.07258					-0.12709	0.0875443	-1.45172	0.14658	0.437778	0.880655	1.0455	0.741799		-0.025628	0.0976998	-0.262314	0.793079		-0.455891	0.208194
670.334	206.312		670.334	670.334	216.769	195.855		-0.172628	-0.392036	0.0467796	17.7774	-1.54424	0.122895	0.394731	-5.35842	0.887225	0.762053	1.03296		-0.0716996	0.0610433	-0.191342	0.0479431	-1.17457	0.240167	0.587778	0.93081	0.82585	1.04911					-0.091338	0.0595578	-1.5336	0.125127	0.405722	0.912709	1.02572	0.812149		-0.0398348	0.0696409	-0.572003	0.56732		-0.177379	0.126824
123.048	36.9449		123.048	123.048	46.7753	27.1146		-0.0686066	-0.155871	0.0186577	24.3629	-1.54306	0.12318	0.394761	-5.36019	0.953559	0.89759	1.01302		-0.200434	0.147609	-0.489743	0.0888738	-1.35787	0.174504	0.524074	0.818375	0.612784	1.09294					-0.205656	0.14619	-1.40677	0.159495	0.454385	0.814113	1.08424	0.611287		-0.198436	0.162814	-1.21879	0.222924		-0.209659	0.34981
403.289	205.708		403.288	403.289	206.768	204.647		-0.268206	-0.609453	0.07304	20.4941	-1.54261	0.123291	0.394761	-5.36088	0.830351	0.655445	1.05193		-0.0438716	0.0392911	-0.120881	0.0331375	-1.11658	0.264174	0.611426	0.957077	0.88614	1.03369					-0.0563657	0.0384093	-1.4675	0.14224	0.432258	0.945193	1.0191	0.87665		-0.067956	0.0426889	-1.59189	0.111409		0.0896078	0.100497
153.019	33.462		153.019	153.019	43.4284	23.4956		-0.13276	-0.301967	0.0364468	24.9068	-1.53994	0.12394	0.396219	-5.3649	0.912085	0.811146	1.02558		-0.142694	0.0833131	-0.305984	0.0205971	-1.71274	0.0867607	0.366272	0.86702	0.736398	1.02081					-0.128757	0.0814036	-1.58171	0.113717	0.388421	0.879188	1.03127	0.749531		-0.230526	0.0970503	-2.37532	0.0175335		0.103363	0.162438
319.212	194.302		319.212	319.212	194.827	193.777		-0.244709	-0.557412	0.0679929	16.5845	-1.53594	0.124918	0.398723	-5.37091	0.843986	0.67952	1.04826		-0.0453922	0.0433553	-0.130367	0.0395826	-1.04698	0.295108	0.629352	0.955623	0.877773	1.04038					-0.0616347	0.0424269	-1.45273	0.1463	0.437778	0.940226	1.02176	0.865203		-0.0360816	0.0536491	-0.672547	0.501235		-0.0629186	0.0736071
487.273	134.02		487.272	487.273	118.046	149.994		0.262417	-0.0733961	0.59823	21.1933	1.53373	0.125461	0.399833	-5.37423	1.19949	0.950398	1.51386		0.0638781	0.040578	-0.0156534	0.14341	1.5742	0.11544	0.426949	1.06596	0.984469	1.1542					0.0666582	0.03951	1.68712	0.09158	0.344361	1.06893	1.155	0.989276		0.0704222	0.046741	1.50665	0.131901		0.043855	0.0817593
230.057	61.9283		230.057	230.057	67.587	56.2695		-0.322263	-0.735265	0.0907389	18.31	-1.53149	0.126014	0.400971	-5.37759	0.799814	0.600707	1.06492		-0.0367726	0.0311741	-0.0978726	0.0243275	-1.17959	0.238164	0.585845	0.963895	0.906764	1.02463					-0.0475379	0.0307254	-1.54719	0.121818	0.4033	0.953574	1.01276	0.897843		-0.0361702	0.0341783	-1.05828	0.289927		-0.039754	0.0760409
588.876	60.5032		588.876	588.877	66.8642	54.1422		0.19784	-0.0559576	0.451638	18.8724	1.52997	0.12639	0.401544	-5.37987	1.14698	0.961956	1.36759		0.0922815	0.0556424	-0.0167756	0.201339	1.65847	0.0972217	0.393458	1.09667	0.983364	1.22304					0.0891857	0.0539088	1.65438	0.0980503	0.356801	1.09328	1.21513	0.983659		0.0268767	0.0692167	0.388297	0.697796		0.211758	0.0935507
346.983	53.9877		346.983	346.984	66.3732	41.6022		-0.0988353	-0.225708	0.0280373	22.2279	-1.52897	0.126636	0.401703	-5.38135	0.933787	0.855175	1.01962		-0.145474	0.113576	-0.368078	0.0771307	-1.28085	0.200246	0.544326	0.864613	0.692063	1.08018					-0.153622	0.110521	-1.38998	0.164535	0.454586	0.857596	1.06503	0.690566		-0.0552763	0.122266	-0.452098	0.651198		-0.713155	0.306734
154.058	35.8342		154.058	154.058	46.8424	24.826		-0.086994	-0.198971	0.0249833	23.5307	-1.5248	0.127673	0.404362	-5.38757	0.941482	0.871172	1.01747		-0.139612	0.117922	-0.370734	0.0915108	-1.18393	0.236439	0.584951	0.869696	0.690227	1.09583					-0.161183	0.116328	-1.38559	0.165871	0.454586	0.851136	1.0691	0.677609		-0.131987	0.130792	-1.00913	0.312911		-0.172736	0.272603
394.917	59.5405		394.917	394.917	61.9676	57.1133		0.211994	-0.0616237	0.485611	20.7749	1.52067	0.128708	0.40674	-5.39373	1.15829	0.958185	1.40018		0.0613481	0.0480989	-0.0329239	0.15562	1.27546	0.202147	0.546358	1.06327	0.967612	1.16838					0.0698554	0.0472328	1.47896	0.139152	0.430066	1.07235	1.17637	0.977535		0.0276252	0.051984	0.531418	0.595129		0.261991	0.1268
595.494	270.667		595.494	595.495	278.176	263.158		-0.270075	-0.61876	0.0786102	17.9548	-1.52022	0.128821	0.40674	-5.3944	0.829276	0.65123	1.056		-0.0682482	0.0391803	-0.14504	0.00854376	-1.7419	0.0815257	0.353284	0.934029	0.864987	1.00858					-0.0577407	0.0385188	-1.49903	0.133866	0.42137	0.943895	1.01791	0.875257		-0.0399013	0.0459998	-0.867424	0.38571		-0.143161	0.0747791
515.239	159.605		515.239	515.239	155.59	163.619		0.236474	-0.0693326	0.542281	16.9337	1.51772	0.12945	0.408096	-5.39811	1.17811	0.953079	1.45627		0.0613504	0.0446549	-0.0261717	0.148872	1.37388	0.16948	0.514475	1.06327	0.974168	1.16052					0.0663038	0.0437835	1.51436	0.129935	0.416037	1.06855	1.1643	0.980677		0.0674077	0.0457185	1.47441	0.140372		-0.0643196	0.208241
318.036	151.187		318.036	318.036	153.638	148.737		-0.160039	-0.367243	0.0471659	18.1757	-1.51594	0.1299	0.408886	-5.40075	0.895001	0.775262	1.03323		-0.0692611	0.0641077	-0.19491	0.0563877	-1.08039	0.27997	0.613296	0.933083	0.822909	1.05801					-0.101533	0.0630518	-1.6103	0.107331	0.377899	0.903452	1.02229	0.798425		-0.132951	0.0725358	-1.83291	0.0668165		0.158026	0.137026
247.908	41.1733		247.908	247.908	48.4399	33.9067		0.417699	-0.123905	0.959302	18.2993	1.51369	0.130469	0.409898	-5.40408	1.3358	0.9177	1.94437		0.032421	0.0257488	-0.0180458	0.0828877	1.25912	0.207985	0.556246	1.03295	0.982116	1.08642					0.0380624	0.0247343	1.53885	0.12384	0.404851	1.0388	1.0904	0.989637		0.0633489	0.0296782	2.13453	0.0327994		-0.0617301	0.0517814
507.441	215.759		507.441	507.441	214.358	217.16		0.363789	-0.108101	0.835678	18.7967	1.51309	0.130622	0.409898	-5.40497	1.2868	0.927808	1.7847		0.0347416	0.0282666	-0.0206599	0.0901431	1.22907	0.219045	0.5673	1.03535	0.979552	1.09433					0.039457	0.027565	1.43142	0.15231	0.444546	1.04025	1.09799	0.985535		0.00688718	0.0315558	0.218254	0.827231		0.147848	0.0635881
270.091	34.7046		270.09	270.091	45.2684	24.1408		-0.183939	-0.423853	0.0559761	22.4499	-1.50477	0.132747	0.414872	-5.41723	0.880296	0.745431	1.03956		-0.0939485	0.0569078	-0.205486	0.0175886	-1.65089	0.0987607	0.395429	0.91033	0.814252	1.01774					-0.0824586	0.0559945	-1.47262	0.140854	0.432064	0.92085	1.02767	0.825135		-0.0663386	0.0653713	-1.0148	0.310202		-0.180347	0.11564
190.035	29.8845		190.035	190.036	38.4292	21.3398		-0.278712	-0.642491	0.0850669	18.3919	-1.50374	0.133012	0.414872	-5.41875	0.824327	0.640606	1.06074		-0.0504637	0.0360136	-0.121049	0.0201216	-1.40124	0.161142	0.500179	0.950788	0.88599	1.02033					-0.0518634	0.0352858	-1.46981	0.141613	0.432258	0.949459	1.01745	0.886013		-0.018594	0.0400133	-0.464695	0.64215		-0.186394	0.0826367
157.051	173.725		157.051	157.051	158.298	189.153		-0.165635	-0.381838	0.0505671	21.7779	-1.50365	0.133035	0.414872	-5.41888	0.891536	0.767459	1.03567		-0.0912312	0.0705412	-0.229489	0.047027	-1.2933	0.195906	0.538019	0.912807	0.794939	1.04815					-0.0975307	0.0670262	-1.45511	0.145638	0.437778	0.907075	1.03442	0.795406		-0.039571	0.0752363	-0.525956	0.598918		-0.466817	0.202863
102.938	51.8297		102.937	102.938	44.6931	58.9663		-0.109848	-0.253267	0.0335699	20.1174	-1.5033	0.133127	0.414872	-5.4194	0.926685	0.838995	1.02354		-0.0954396	0.0922281	-0.276203	0.0853242	-1.03482	0.300752	0.63313	0.908973	0.758659	1.08907					-0.138142	0.0959119	-1.4403	0.149783	0.441579	0.870975	1.05111	0.721712		0.0130898	0.0993171	0.131798	0.895144		-0.775295	0.248576
321.018	36.6591		321.018	321.018	46.8177	26.5004		-0.205609	-0.474197	0.06298	19.8822	-1.50248	0.133337	0.414872	-5.4206	0.867173	0.719867	1.04462		-0.0641096	0.0479904	-0.158169	0.0299498	-1.33588	0.181587	0.529705	0.937902	0.853705	1.0304					-0.0667807	0.0466438	-1.43171	0.152226	0.444546	0.9354	1.02495	0.853677		-0.0999844	0.0533118	-1.87546	0.0607289		0.0891575	0.110193
185.123	36.5593		185.123	185.123	47.3679	25.7507		-0.382901	-0.88324	0.117438	17.7428	-1.50203	0.133454	0.414872	-5.42127	0.766894	0.542148	1.08481		-0.0426379	0.0270619	-0.0956783	0.0104025	-1.57557	0.115125	0.426949	0.958258	0.908756	1.01046					-0.0395467	0.0264324	-1.49615	0.134615	0.421781	0.961225	1.01234	0.912694		-0.0366204	0.031235	-1.17242	0.24103		-0.0607522	0.0541934
253.143	215.745		253.143	253.143	214.289	217.201		0.265627	-0.0816634	0.612918	21.5548	1.50119	0.133672	0.414872	-5.4225	1.20216	0.944967	1.52935		0.0560446	0.0364153	-0.0153281	0.127417	1.53904	0.123795	0.43993	1.05764	0.984789	1.13589					0.050448	0.0358647	1.40662	0.159541	0.454385	1.05174	1.12833	0.980349		0.0456987	0.0414496	1.10251	0.270239		0.0910432	0.0762364
434.266	172.207		434.266	434.266	169.017	175.397		-0.100918	-0.232916	0.0310796	23.5837	-1.50058	0.13383	0.414872	-5.4234	0.932439	0.850913	1.02178		-0.171854	0.104015	-0.37572	0.0320127	-1.6522	0.0984947	0.395401	0.842102	0.686794	1.03253					-0.144927	0.103319	-1.40272	0.160701	0.454586	0.865085	1.05927	0.7065		-0.0839799	0.115203	-0.728974	0.466017		-0.559515	0.241969
245.067	29.0944		245.066	245.067	37.3003	20.8885		0.31149	-0.0965228	0.719502	20.5706	1.49839	0.134396	0.415997	-5.4266	1.24099	0.935285	1.64661		0.0402327	0.0324186	-0.0233066	0.103772	1.24104	0.214592	0.563445	1.04105	0.976963	1.10935					0.0508401	0.031797	1.5989	0.109843	0.381155	1.05215	1.11981	0.988584		0.00459811	0.037097	0.123948	0.901356		0.155389	0.0666878
238.579	28.6549		238.579	238.579	34.1681	23.1416		0.249509	-0.0777277	0.576745	21.9862	1.49651	0.134885	0.416193	-5.42935	1.1888	0.947549	1.49148		0.0533699	0.0400202	-0.0250684	0.131808	1.33357	0.182344	0.529938	1.05482	0.975243	1.14089					0.060672	0.039363	1.54135	0.123233	0.404851	1.06255	1.14777	0.983656		0.0434007	0.0464751	0.933849	0.350382		0.0819679	0.0787154
294.842	33.8443		294.842	294.843	43.9497	23.7389		-0.117156	-0.270889	0.0365764	22.4487	-1.49573	0.135087	0.416193	-5.43049	0.922003	0.828809	1.02568		-0.161225	0.098302	-0.353893	0.0314437	-1.6401	0.100985	0.401024	0.851101	0.70195	1.03194					-0.151596	0.095773	-1.58287	0.113451	0.388281	0.859335	1.03678	0.712261		-0.112001	0.108158	-1.03553	0.30042		-0.394981	0.235697
143.024	42.4592		143.024	143.024	52.5716	32.3469		-0.389024	-0.899732	0.121683	18.258	-1.49506	0.135262	0.416193	-5.43147	0.763646	0.535986	1.088		-0.0383475	0.0274138	-0.0920775	0.0153826	-1.39884	0.161861	0.500254	0.962378	0.912034	1.0155					-0.0419286	0.0268448	-1.56189	0.118315	0.399462	0.958938	1.01074	0.909787		-0.0113102	0.0322737	-0.350445	0.726004		-0.108395	0.0519472
145.062	30.6206		145.062	145.062	39.572	21.6692		0.0612072	-0.0192291	0.141643	27.8302	1.4935	0.13567	0.416193	-5.43375	1.04334	0.98676	1.10316		0.240055	0.171984	-0.0970268	0.577138	1.3958	0.162774	0.500725	1.27132	0.907532	1.78093					0.256647	0.165029	1.55516	0.119907	0.400213	1.29259	1.78622	0.935373		0.391051	0.18616	2.10062	0.0356744		-0.639639	0.449335
574.897	53.0875		574.897	574.897	56.1001	50.0749		0.15959	-0.0501682	0.369347	17.8255	1.49328	0.135728	0.416193	-5.43407	1.11697	0.965824	1.29177		0.100149	0.0681688	-0.0334598	0.233757	1.46913	0.141798	0.470763	1.10534	0.967094	1.26334					0.118259	0.0688578	1.71743	0.0859002	0.331607	1.12554	1.28817	0.983436		0.0674189	0.0818381	0.823809	0.410048		0.174323	0.1232
589.571	32.396		589.57	589.571	42.0797	22.7124		0.275391	-0.0866524	0.637434	21.6973	1.49295	0.135815	0.416193	-5.43456	1.21032	0.941705	1.55556		0.0486189	0.0343309	-0.0186685	0.115906	1.41618	0.156722	0.494071	1.04982	0.981505	1.12289					0.0480795	0.0342221	1.40493	0.160043	0.454385	1.04925	1.12205	0.981184		0.0273805	0.0367694	0.744655	0.456481		0.192999	0.0958691
267.057	66.3592		267.057	267.057	81.8816	50.8369		0.197055	-0.0621369	0.456248	19.9508	1.49218	0.136016	0.416193	-5.43567	1.14636	0.957844	1.37197		0.0590892	0.0506603	-0.0402032	0.158382	1.16638	0.243461	0.592295	1.06087	0.960594	1.17161					0.0795893	0.0497653	1.59929	0.109756	0.381155	1.08284	1.19379	0.982209		0.0563921	0.0584717	0.964433	0.334829		0.0672092	0.101455
135.03	32.4177		135.03	135.03	42.9952	21.8401		-0.0704737	-0.163274	0.0223269	27.0413	-1.4905	0.136458	0.416193	-5.43813	0.952325	0.892996	1.0156		-0.150913	0.149967	-0.444842	0.143016	-1.00631	0.314267	0.645573	0.859923	0.640926	1.15375					-0.207222	0.141224	-1.46733	0.142286	0.432258	0.812839	1.07205	0.616301		0.13523	0.175358	0.771166	0.440608		-0.929963	0.289346
249.149	193.335		249.149	249.15	192.927	193.742		0.187902	-0.0595386	0.435342	18.3575	1.49044	0.136472	0.416193	-5.43821	1.13911	0.959571	1.35223		0.101641	0.0565085	-0.00911353	0.212396	1.79869	0.0720682	0.331352	1.10699	0.990928	1.23664					0.0824868	0.0551069	1.49685	0.134432	0.421781	1.08598	1.20985	0.9748		0.0474264	0.0639168	0.742003	0.458085		0.295691	0.120924
225.054	30.806		225.054	225.054	39.1525	22.4595		-0.0819914	-0.190017	0.0260341	23.8521	-1.48969	0.136668	0.416193	-5.4393	0.944753	0.876595	1.01821		-0.162269	0.123841	-0.404994	0.0804551	-1.3103	0.190094	0.536492	0.850212	0.666981	1.08378					-0.168723	0.121665	-1.38678	0.165507	0.454586	0.844743	1.07223	0.66552		-0.0768352	0.133461	-0.575714	0.564808		-0.691648	0.332216
282.339	240.636		282.339	282.339	242.368	238.903		0.151397	-0.0481207	0.350916	21.5283	1.48933	0.136764	0.416193	-5.43983	1.11064	0.967195	1.27537		0.0757205	0.0674139	-0.0564083	0.207849	1.12322	0.261345	0.609216	1.07866	0.945153	1.23103					0.0909052	0.0643488	1.41269	0.157746	0.453935	1.09517	1.24238	0.965394		-0.0243427	0.082607	-0.294681	0.768238		0.275236	0.116645
289.194	215.286		289.194	289.194	213.493	217.079		0.229168	-0.0729527	0.531289	17.4004	1.48877	0.136911	0.416193	-5.44064	1.17216	0.95069	1.44522		0.0549538	0.0446724	-0.0326025	0.14251	1.23015	0.21864	0.566968	1.05649	0.967923	1.15316					0.0620814	0.0439186	1.41356	0.157492	0.453842	1.06405	1.1597	0.976287		0.0483278	0.0497907	0.970619	0.331738		0.0823028	0.101156
568.579	32.4891		568.579	568.579	42.3027	22.6754		0.248667	-0.079321	0.576655	20.3419	1.48804	0.137103	0.416193	-5.4417	1.18811	0.946503	1.49139		0.0545485	0.0397544	-0.0233688	0.132466	1.37214	0.170021	0.515353	1.05606	0.976902	1.14164					0.0532707	0.0390034	1.3658	0.172003	0.466116	1.05472	1.13851	0.977091		0.0116289	0.0431431	0.269543	0.787512		0.296013	0.102332
187.081	36.7758		187.08	187.081	47.6937	25.8578		-0.276498	-0.641725	0.0887295	19.6957	-1.48588	0.137675	0.417307	-5.44485	0.825593	0.640946	1.06343		-0.043633	0.0359574	-0.114108	0.0268423	-1.21346	0.224953	0.576037	0.957305	0.892161	1.02721					-0.0478424	0.0350804	-1.36379	0.172632	0.466587	0.953284	1.02114	0.889941		-0.0323725	0.0398206	-0.812957	0.416243		-0.0933663	0.0836857
246.905	38.2998		246.905	246.905	47.1931	29.4065		0.139001	-0.0450093	0.323011	24.0179	1.48262	0.138538	0.419304	-5.44957	1.10114	0.969284	1.25094		0.0873631	0.0721577	-0.0540633	0.22879	1.21073	0.226001	0.576778	1.09129	0.947372	1.25708					0.102533	0.0698617	1.46766	0.142198	0.432258	1.10797	1.27057	0.966189		0.129141	0.0778583	1.65867	0.0971816		-0.167002	0.192113
440.229	165.908		440.229	440.229	163.376	168.44		0.178418	-0.0579403	0.414777	15.9696	1.48157	0.138818	0.419529	-5.45109	1.13164	0.960635	1.33309		0.0753927	0.0566707	-0.0356798	0.186465	1.33036	0.183398	0.531315	1.07831	0.964949	1.20498					0.0760963	0.0548462	1.38745	0.165305	0.454586	1.07907	1.20153	0.969086		0.0457777	0.0603248	0.758853	0.44794		0.297869	0.165341
459.333	217.789		459.333	459.333	220.417	215.162		-0.147958	-0.344603	0.0486863	16.0053	-1.47677	0.140101	0.421801	-5.45804	0.902527	0.787525	1.03432		-0.114573	0.0723875	-0.25645	0.0273038	-1.58278	0.113473	0.423573	0.891747	0.773794	1.02768					-0.105781	0.0686899	-1.53998	0.123566	0.404851	0.899622	1.02927	0.786303		-0.0284793	0.0866923	-0.328509	0.742526		-0.312819	0.131552
533.456	229.212		533.456	533.456	227.705	230.72		0.294809	-0.0970671	0.686685	18.0541	1.47655	0.140161	0.421801	-5.45836	1.22672	0.934932	1.60958		0.0386583	0.0347382	-0.0294272	0.106744	1.11285	0.265773	0.611612	1.03942	0.971002	1.11265					0.0441531	0.0335085	1.31767	0.187616	0.494667	1.04514	1.11609	0.978706		0.00186898	0.0378103	0.0494305	0.960576		0.237849	0.08798
494.81	33.1878		494.81	494.81	43.1534	23.2222		0.182927	-0.060283	0.426137	22.2395	1.47622	0.140248	0.421801	-5.45883	1.13518	0.959076	1.34363		0.075557	0.0527627	-0.0278559	0.17897	1.43202	0.152139	0.4902	1.07848	0.972528	1.19598					0.0782915	0.0509876	1.5355	0.124661	0.404851	1.08144	1.1951	0.978588		0.10863	0.0538722	2.01645	0.0437533		-0.702649	0.26132
517.39	222.442		517.389	517.39	222.023	222.861		-0.192382	-0.448257	0.0634933	15.7323	-1.47568	0.140394	0.421801	-5.45962	0.87516	0.732928	1.04499		-0.0649806	0.0559765	-0.174693	0.0447313	-1.16085	0.245701	0.594916	0.937086	0.839715	1.04575					-0.0788067	0.0535004	-1.47301	0.140747	0.432064	0.924219	1.0264	0.832213		0.0221305	0.0726451	0.304639	0.760641		-0.192293	0.0878225
362.081	36.8411		362.081	362.081	48.0022	25.68		-0.192324	-0.448417	0.0637701	21.1791	-1.47397	0.140853	0.422558	-5.46207	0.875195	0.732846	1.04519		-0.0781388	0.0518836	-0.179829	0.0235512	-1.50604	0.132057	0.453449	0.924836	0.835413	1.02383					-0.0738195	0.0515653	-1.43157	0.152266	0.444546	0.928839	1.02762	0.839551		-0.0929929	0.0594531	-1.56414	0.117785		-0.030693	0.106255
429.301	160.373		429.3	429.301	142.467	178.278		-0.110372	-0.257436	0.0366916	21.8449	-1.47302	0.141108	0.422705	-5.46344	0.926349	0.836573	1.02576		-0.14364	0.101224	-0.342036	0.0547561	-1.41903	0.155891	0.494071	0.8662	0.710323	1.05628					-0.154625	0.0982314	-1.57409	0.115466	0.392431	0.856736	1.03864	0.706693		-0.031763	0.11759	-0.270116	0.787071		-0.463741	0.198905
1131.66	210.36		1131.66	1131.66	228.217	192.503		-0.195596	-0.457082	0.0658901	16.0694	-1.46814	0.14243	0.425609	-5.47046	0.873212	0.728458	1.04673		-0.0550054	0.0490109	-0.151065	0.0410542	-1.12231	0.261731	0.609216	0.94648	0.859792	1.04191					-0.0718125	0.0482216	-1.48922	0.13643	0.425991	0.930705	1.02296	0.846769		-0.0649077	0.0532901	-1.21801	0.223222		-0.000670762	0.12483
211.009	51.128		211.009	211.009	64.1563	38.0997		-0.0666429	-0.155772	0.0224859	22.5818	-1.46754	0.142591	0.425609	-5.47132	0.954857	0.897652	1.01571		-0.213598	0.164609	-0.536225	0.109029	-1.29761	0.194421	0.537529	0.807673	0.584952	1.11519					-0.255108	0.167963	-1.51884	0.128804	0.413709	0.774833	1.07691	0.557487		-0.0436174	0.180576	-0.241546	0.809132		-1.04927	0.400385
539.239	159.491		539.239	539.239	155.797	163.184		0.170129	-0.0574665	0.397724	16.4091	1.46713	0.142703	0.425609	-5.4719	1.12516	0.96095	1.31743		0.0720188	0.0574001	-0.0404834	0.184521	1.25468	0.209595	0.557648	1.07468	0.960325	1.20264					0.0819717	0.05647	1.4516	0.146613	0.437778	1.08543	1.21246	0.971699		0.100174	0.0611069	1.63932	0.101147		-0.139155	0.167353
609.488	222.884		609.488	609.488	223.057	222.712		0.299675	-0.101433	0.700783	16.9278	1.46637	0.14291	0.425609	-5.473	1.23087	0.932107	1.62539		0.0451371	0.0332847	-0.0200998	0.110374	1.35609	0.17507	0.524074	1.04617	0.980101	1.1167					0.0483626	0.0330045	1.46533	0.14283	0.432935	1.04955	1.11969	0.983806		0.0384465	0.036051	1.06645	0.286222		0.0837838	0.086644
492.99	42.7018		492.99	492.99	54.583	30.8205		0.135631	-0.0463731	0.317635	21.672	1.46262	0.143933	0.428032	-5.47836	1.09857	0.968368	1.24629		0.0929251	0.0702881	-0.0448371	0.230687	1.32206	0.186148	0.53157	1.09738	0.956153	1.25947					0.0867736	0.0697155	1.24468	0.213249	0.523151	1.09065	1.25034	0.951354		0.0638957	0.0751993	0.849685	0.3955		0.293648	0.197739
230.955	156.468		230.955	230.955	145.746	167.189		-0.115164	-0.26982	0.039493	23.0185	-1.46151	0.144238	0.428318	-5.47995	0.923278	0.829423	1.02775		-0.160558	0.0923387	-0.341539	0.0204226	-1.73879	0.0820711	0.353511	0.851668	0.710676	1.02063					-0.126254	0.0901133	-1.40106	0.161196	0.454586	0.881391	1.05166	0.738691		-0.186281	0.099254	-1.87681	0.0605441		0.00498141	0.25179
96.9541	23.407		96.954	96.9543	27.9446	18.8694		0.15234	-0.0523544	0.357035	20.7401	1.46071	0.144458	0.42835	-5.4811	1.11137	0.964361	1.28079		0.0847227	0.0654332	-0.043524	0.212969	1.2948	0.19539	0.537529	1.08842	0.95741	1.23735					0.0984442	0.0640236	1.53763	0.12414	0.404851	1.10345	1.25098	0.97332		0.0929393	0.0734393	1.26553	0.205683		0.0530815	0.144114
385.26	204.184		385.259	385.26	208.339	200.03		-0.170191	-0.399076	0.058694	16.8022	-1.4594	0.144817	0.428794	-5.48297	0.888725	0.758344	1.04152		-0.0692626	0.0573196	-0.181607	0.0430817	-1.20836	0.226909	0.576778	0.933082	0.833929	1.04402					-0.0805237	0.0565255	-1.42456	0.154285	0.447756	0.922633	1.03073	0.825874		-0.0419896	0.0642819	-0.65321	0.513621		-0.175102	0.126632
220.992	30.5605		220.992	220.992	38.8754	22.2457		-0.0633908	-0.14871	0.0219288	25.332	-1.45825	0.145133	0.429108	-5.4846	0.957012	0.902056	1.01532		-0.205872	0.155657	-0.510954	0.0992097	-1.3226	0.185968	0.53157	0.813937	0.599923	1.1043					-0.213213	0.153081	-1.39281	0.163676	0.454586	0.807984	1.09071	0.598546		-0.120373	0.172833	-0.696466	0.486137		-0.573025	0.358153
295.19	197.52		295.19	295.19	195.39	199.651		0.114928	-0.0399992	0.269855	21.8188	1.45597	0.145762	0.430183	-5.48785	1.08292	0.972656	1.20569		0.10099	0.0905379	-0.0764614	0.278441	1.11544	0.264662	0.611612	1.10627	0.926389	1.32107					0.120501	0.0840822	1.43314	0.151818	0.444546	1.12806	1.33016	0.956667		-0.128581	0.109404	-1.17529	0.239877		0.599873	0.161277
354.771	29.4348		354.771	354.771	37.974	20.8957		0.22001	-0.0766859	0.516705	18.7731	1.45541	0.145917	0.430183	-5.48865	1.16474	0.948233	1.43068		0.0558368	0.044603	-0.0315834	0.143257	1.25186	0.21062	0.558197	1.05743	0.96891	1.15403					0.0614287	0.0449155	1.36765	0.171421	0.465157	1.06335	1.16121	0.973745		0.0253397	0.0479751	0.528184	0.597371		0.250184	0.121109
275.201	195.429		275.201	275.201	192.027	198.831		-0.136287	-0.320221	0.0476464	23.2777	-1.45428	0.14623	0.430189	-5.49025	0.909858	0.800947	1.03358		-0.109153	0.0755916	-0.25731	0.0390038	-1.44398	0.148744	0.481561	0.896593	0.773129	1.03977					-0.111355	0.0734865	-1.51531	0.129693	0.415912	0.894621	1.03322	0.774615		-0.215445	0.0914853	-2.35497	0.0185244		0.119568	0.134201
279.224	211.436		279.224	279.225	211.995	210.876		0.213206	-0.074616	0.501028	22.3664	1.45389	0.14634	0.430189	-5.49082	1.15926	0.949595	1.41522		0.0560047	0.0443347	-0.0308897	0.142899	1.26322	0.206508	0.554284	1.0576	0.969582	1.15361					0.0607989	0.0432214	1.40668	0.159521	0.454385	1.06269	1.15663	0.976369		0.00816673	0.0498156	0.163939	0.869779		0.238223	0.0972242
276.205	196.188		276.204	276.205	192.763	199.613		-0.188253	-0.442798	0.0662915	20.289	-1.45155	0.146987	0.431472	-5.49413	0.877668	0.735706	1.04702		-0.0757488	0.0522763	-0.178208	0.0267108	-1.44901	0.147335	0.479094	0.927049	0.836768	1.02707					-0.0738195	0.0514722	-1.43416	0.151526	0.444546	0.928839	1.02744	0.839705		-0.113557	0.0601986	-1.88637	0.0592454		0.040205	0.105424
320.859	33.1002		320.858	320.859	42.9513	23.2491		-0.160907	-0.379141	0.057328	22.395	-1.44712	0.148224	0.43448	-5.50041	0.894463	0.768895	1.04054		-0.0685516	0.0618159	-0.189708	0.0526053	-1.10896	0.267446	0.611612	0.933745	0.8272	1.05401					-0.0896537	0.0610726	-1.46799	0.142108	0.432258	0.914248	1.0305	0.811106		-0.050181	0.070329	-0.713519	0.475525		-0.130951	0.129618
214.874	27.0904		214.874	214.874	35.3113	18.8696		0.212381	-0.0760431	0.500805	20.6348	1.44524	0.148753	0.435405	-5.50307	1.1586	0.948656	1.415		0.0427056	0.0430947	-0.0417585	0.12717	0.990971	0.3217	0.650881	1.04363	0.959101	1.13561					0.0623467	0.0428413	1.4553	0.145587	0.437778	1.06433	1.15756	0.97861		0.0375035	0.0458379	0.818177	0.413256		0.0823063	0.12647
113.008	162.987		113.008	113.008	155.542	170.431		-0.16494	-0.389234	0.0593543	20.172	-1.44332	0.149292	0.435881	-5.50578	0.891966	0.763535	1.042		-0.0928808	0.064005	-0.218328	0.0325667	-1.45115	0.146738	0.478831	0.911302	0.803861	1.0331					-0.0865337	0.0621815	-1.39163	0.164034	0.454586	0.917105	1.03597	0.811874		-0.080567	0.0712717	-1.13042	0.258299		-0.144198	0.145497
384.877	34.5955		384.876	384.877	44.851	24.34		-0.130205	-0.307286	0.0468763	21.944	-1.44314	0.149341	0.435881	-5.50603	0.913702	0.808161	1.03303		-0.110598	0.0816786	-0.270685	0.0494891	-1.35406	0.175716	0.524074	0.895298	0.762857	1.05073					-0.118037	0.0804657	-1.46693	0.142396	0.432258	0.888663	1.04047	0.759002		-0.0425617	0.0891723	-0.477297	0.63315		-0.465122	0.203555
315.236	192.757		315.235	315.236	193.399	192.114		-0.246198	-0.582192	0.089796	18.0454	-1.43816	0.150749	0.438831	-5.51305	0.843115	0.667948	1.06422		-0.0603823	0.0401232	-0.139022	0.0182578	-1.50492	0.132344	0.453449	0.941405	0.870209	1.01843					-0.0587704	0.0393239	-1.49452	0.135039	0.422463	0.942923	1.01847	0.872978		-0.0546187	0.0445596	-1.22574	0.220295		-0.0850803	0.092241
251.165	201.043		251.165	251.165	200.51	201.575		-0.064831	-0.153315	0.0236529	19.9808	-1.43805	0.150781	0.438831	-5.51321	0.956057	0.899182	1.01653		-0.179802	0.152038	-0.477791	0.118186	-1.18262	0.236961	0.585533	0.835435	0.620152	1.12545					-0.19115	0.147348	-1.29727	0.194539	0.504434	0.826009	1.10258	0.618813		-0.0215743	0.171257	-0.125976	0.899751		-0.76844	0.330317
672.991	55.496		672.991	672.992	68.0801	42.9119		-0.048388	-0.114495	0.0177187	25.6339	-1.43664	0.151182	0.439026	-5.51519	0.967016	0.923706	1.01236		-0.327946	0.215764	-0.750835	0.0949437	-1.51993	0.128529	0.449937	0.720402	0.471972	1.0996					-0.315963	0.219251	-1.4411	0.149555	0.441544	0.729086	1.12049	0.474404		-0.163282	0.239185	-0.682659	0.494822		-1.04738	0.499954
313.238	217.013		313.238	313.238	211.292	222.733		0.153648	-0.0563118	0.363608	22.7531	1.4363	0.151277	0.439026	-5.51566	1.11238	0.96172	1.28664		0.0807654	0.0643125	-0.0452847	0.206816	1.25583	0.209178	0.557264	1.08412	0.955725	1.22976					0.0855933	0.0623214	1.37342	0.169623	0.462115	1.08936	1.2309	0.964103		-0.0194992	0.0777899	-0.250665	0.802073		0.297302	0.114318
261.041	34.7471		261.041	261.041	44.7261	24.7681		-0.1387	-0.32859	0.0511895	23.5672	-1.43361	0.152045	0.440126	-5.51944	0.908337	0.796315	1.03612		-0.0980605	0.0706276	-0.236488	0.0403671	-1.38842	0.16501	0.504587	0.906594	0.789395	1.04119					-0.0935499	0.0707233	-1.32276	0.185916	0.491452	0.910693	1.0461	0.792813		-0.0626866	0.0753695	-0.831724	0.405565		-0.352939	0.202312
155.002	253.867		155.002	155.002	256.503	251.231		-0.151598	-0.359221	0.0560247	27.6848	-1.43309	0.152192	0.440126	-5.52016	0.900253	0.779585	1.0396		-0.094386	0.0696526	-0.230903	0.0421305	-1.3551	0.175386	0.524074	0.909931	0.793817	1.04303					-0.0986449	0.0678983	-1.45283	0.14627	0.437778	0.906064	1.03504	0.793164		-0.222043	0.0845055	-2.62755	0.00860016		0.176096	0.123008
176.01	34.1514		176.01	176.01	44.1604	24.1423		0.198844	-0.0736785	0.471367	21.8435	1.43207	0.152483	0.440126	-5.52159	1.14778	0.950212	1.38642		0.0491363	0.0456473	-0.0403307	0.138603	1.07643	0.281733	0.615182	1.05036	0.960472	1.14867					0.0666846	0.0451411	1.47725	0.13961	0.43051	1.06896	1.16785	0.978444		0.0423911	0.0513692	0.825224	0.409244		0.0744552	0.0995235
521.457	222.658		521.457	521.457	222.269	223.047		0.270468	-0.100248	0.641183	16.6108	1.43196	0.152517	0.440126	-5.52175	1.2062	0.932873	1.55961		0.0246776	0.0364387	-0.0467409	0.0960961	0.677237	0.498255	0.775622	1.02498	0.954335	1.10086					0.0504573	0.0355211	1.42049	0.155465	0.449904	1.05175	1.12759	0.981018		-0.00777584	0.0382596	-0.203239	0.838948		0.341481	0.119538
176.072	75.8695		176.072	176.072	65.6096	86.1295		0.163564	-0.0608648	0.387993	18.951	1.43042	0.152956	0.440773	-5.5239	1.12005	0.958689	1.30857		0.0703747	0.0564608	-0.0402864	0.181036	1.24644	0.212605	0.560553	1.07291	0.960514	1.19846					0.0779401	0.056077	1.38988	0.164567	0.454586	1.08106	1.20665	0.968535		0.0474886	0.0613886	0.773573	0.439183		0.196003	0.143828
442	53.1068		442	442	65.9048	40.3088		-0.0443593	-0.105299	0.0165801	25.1849	-1.4287	0.15345	0.441575	-5.52631	0.96972	0.929612	1.01156		-0.304651	0.228135	-0.751789	0.142486	-1.3354	0.181746	0.529705	0.73738	0.471522	1.15314					-0.328893	0.229726	-1.43168	0.152236	0.444546	0.71972	1.12904	0.458793		-0.146933	0.254419	-0.577522	0.563587		-0.951841	0.515376
203.002	34.0088		203.002	203.002	43.9985	24.019		-0.142494	-0.338433	0.0534447	25.7525	-1.42735	0.153838	0.442069	-5.52819	0.905951	0.7909	1.03774		-0.0993785	0.0708339	-0.23821	0.0394534	-1.40298	0.160623	0.500179	0.9054	0.788037	1.04024					-0.103071	0.0694698	-1.48367	0.137895	0.428775	0.902063	1.03364	0.787233		-0.109282	0.0821398	-1.33044	0.183373		-0.0706469	0.139905
406.925	35.5755		406.925	406.925	46.0725	25.0784		-0.161253	-0.383175	0.0606693	22.2929	-1.42614	0.154188	0.442453	-5.52988	0.894248	0.766748	1.04295		-0.066061	0.0644943	-0.192467	0.0603455	-1.02429	0.305697	0.636773	0.936074	0.824921	1.0622					-0.0963041	0.0639462	-1.50602	0.132063	0.419051	0.908188	1.02946	0.801205		-0.0269282	0.0675823	-0.398451	0.690298		-0.465153	0.215824
143.083	47.0653		143.083	143.083	33.6338	60.4967		0.0910695	-0.034368	0.216507	16.6194	1.42495	0.154531	0.442815	-5.53154	1.06516	0.976459	1.16192		0.217682	0.127129	-0.0314856	0.466849	1.7123	0.086842	0.366272	1.24319	0.969005	1.59496					0.206868	0.122539	1.68818	0.0913765	0.344361	1.22982	1.56368	0.96724		0.0658606	0.188097	0.350141	0.726233		0.345352	0.172489
402.276	215.586		402.276	402.276	222.365	208.807		0.237586	-0.0898831	0.565055	17.7863	1.42398	0.154811	0.442997	-5.53288	1.17902	0.939599	1.47944		0.0528384	0.0398791	-0.0253231	0.131	1.32497	0.185182	0.531315	1.05426	0.974995	1.13997					0.0516835	0.0392956	1.31525	0.188426	0.496163	1.05304	1.13735	0.974982		0.0294477	0.0439616	0.669851	0.502953		0.161518	0.0947604
212.016	34.5654		212.016	212.016	44.7713	24.3595		-0.212566	-0.506064	0.0809328	19.7185	-1.42149	0.155535	0.444449	-5.53636	0.863001	0.704141	1.0577		-0.0579686	0.0445867	-0.145357	0.0294197	-1.30013	0.193556	0.536813	0.94368	0.864714	1.02986					-0.0672607	0.0446662	-1.50585	0.132105	0.419051	0.934951	1.02049	0.856581		-0.0851303	0.0525873	-1.61884	0.105482		0.0114854	0.0840911
571.289	158.801		571.288	571.289	155.164	162.438		0.11514	-0.0440194	0.2743	20.2951	1.41987	0.156004	0.445167	-5.5386	1.08308	0.969949	1.20941		0.144945	0.0897028	-0.0308696	0.320759	1.61583	0.106131	0.410479	1.15598	0.969602	1.37817					0.118988	0.0858232	1.38643	0.165616	0.454586	1.12636	1.33269	0.951966		-0.0302421	0.117828	-0.256663	0.797439		0.386454	0.138346
278.996	52.7999		278.996	278.996	66.6671	38.9328		-0.136135	-0.324638	0.0523693	22.7041	-1.41744	0.156715	0.446158	-5.54198	0.909954	0.798498	1.03697		-0.0833027	0.0692705	-0.21907	0.052465	-1.20257	0.229142	0.578791	0.920073	0.803265	1.05387					-0.0895058	0.0698354	-1.28167	0.199959	0.510119	0.914383	1.04851	0.797413		-0.0447288	0.0716705	-0.624089	0.532569		-0.630494	0.269938
282.777	32.6732		282.777	282.778	42.7277	22.6186		0.166057	-0.0639203	0.396034	22.6642	1.41719	0.156788	0.446158	-5.54233	1.12199	0.956661	1.31589		0.0743012	0.0552017	-0.0338922	0.182495	1.34599	0.178305	0.526423	1.07713	0.966676	1.20021					0.0738223	0.0543467	1.35836	0.17435	0.470607	1.07662	1.19763	0.967832		0.0859342	0.0586597	1.46496	0.142932		-0.0157307	0.163189
427.019	44.4086		427.018	427.019	57.8208	30.9965		0.208841	-0.0812597	0.498943	22.4566	1.41293	0.158034	0.448458	-5.54821	1.15576	0.945232	1.41318		0.0621099	0.0441951	-0.024511	0.148731	1.40536	0.159915	0.49876	1.06408	0.975787	1.16036					0.055132	0.0438461	1.2574	0.208609	0.517351	1.05668	1.15151	0.969663		0.0659586	0.0474979	1.38866	0.164936		0.0372877	0.120626
117.976	35.401		117.976	117.976	45.2192	25.5829		-0.184463	-0.440769	0.0718439	20.5398	-1.41255	0.158147	0.448458	-5.54874	0.879977	0.736742	1.05106		-0.0675495	0.05186	-0.169193	0.0340942	-1.30254	0.192733	0.536813	0.934681	0.844346	1.03468					-0.0714611	0.0507438	-1.40827	0.159051	0.454385	0.931032	1.02839	0.84289		-0.0410495	0.0578059	-0.710126	0.477626		-0.176849	0.117397
149.061	32.2114		149.061	149.061	46.3801	18.0427		-0.251649	-0.601399	0.0981009	21.0519	-1.41219	0.158253	0.448458	-5.54924	0.839936	0.659115	1.07036		-0.0501351	0.0386428	-0.125874	0.0256034	-1.2974	0.194495	0.537529	0.951101	0.881726	1.02593					-0.055056	0.0380922	-1.44533	0.148364	0.440571	0.946432	1.0198	0.878344		-0.0752864	0.0443654	-1.69696	0.089704		0.0289296	0.0786602
230.078	36.1776		230.078	230.078	47.1746	25.1806		-0.216087	-0.516718	0.0845433	22.7222	-1.41075	0.158676	0.448503	-5.55122	0.860897	0.69896	1.06035		-0.0733973	0.0487953	-0.169034	0.0222397	-1.50419	0.132533	0.453449	0.929232	0.84448	1.02249					-0.0734524	0.0477887	-1.53702	0.124287	0.404851	0.92918	1.02042	0.8461		-0.0741374	0.055859	-1.32722	0.184435		-0.0710137	0.100248
295.175	160.818		295.175	295.175	156.884	164.751		0.186083	-0.072824	0.444991	16.4013	1.41065	0.158708	0.448503	-5.55137	1.13767	0.950775	1.36131		0.0739535	0.0543322	-0.0325356	0.180443	1.36114	0.173471	0.521943	1.07676	0.967988	1.19775					0.0716439	0.0520138	1.3774	0.168388	0.459977	1.07427	1.18957	0.970151		0.155461	0.0637488	2.43866	0.0147419		-0.142437	0.10387
338.937	35.0869		338.937	338.937	45.3985	24.7752		-0.122151	-0.292263	0.0479607	22.264	-1.40935	0.159092	0.448967	-5.55316	0.918817	0.81662	1.0338		-0.0820788	0.0856099	-0.249871	0.0857135	-0.958754	0.337683	0.662415	0.921199	0.778901	1.08949					-0.131941	0.0844974	-1.56148	0.11841	0.399462	0.876392	1.03425	0.742631		0.00811009	0.0914029	0.0887291	0.929297		-0.726677	0.244359
234.859	27.9868		234.859	234.859	38.2645	17.709		0.0984892	-0.0388097	0.235788	22.8867	1.40792	0.159515	0.449541	-5.55513	1.07065	0.973458	1.17755		0.0901609	0.0896983	-0.0856445	0.265966	1.00516	0.314821	0.645927	1.09435	0.91792	1.30469					0.123422	0.088449	1.3954	0.162896	0.454586	1.13136	1.34552	0.951288		0.0633736	0.0997903	0.635068	0.525384		0.202864	0.204688
357.301	277.919		357.301	357.301	268.246	287.592		-0.175824	-0.421135	0.0694864	17.4116	-1.40675	0.159859	0.449893	-5.55673	0.885261	0.746837	1.04934		-0.0710549	0.053656	-0.176219	0.034109	-1.32427	0.185415	0.531315	0.931411	0.838435	1.0347					-0.0713169	0.0535642	-1.33143	0.183049	0.484612	0.931167	1.03424	0.838364		-0.035062	0.0578235	-0.606362	0.544274		-0.294095	0.143942
164.072	36.9554		164.072	164.072	47.2146	26.6962		0.041283	-0.0164375	0.0990035	27.772	1.40377	0.160745	0.451638	-5.56083	1.02903	0.988671	1.07103		0.341522	0.249266	-0.147031	0.830075	1.37011	0.170653	0.515746	1.40709	0.863267	2.29349					0.366065	0.24262	1.5088	0.13135	0.419051	1.44205	2.32008	0.896308		0.218065	0.28925	0.7539	0.450909		0.69778	0.491359
246.075	32.1901		246.075	246.075	40.623	23.7572		0.111358	-0.0444613	0.267177	24.3938	1.40267	0.161074	0.451638	-5.56234	1.08024	0.969652	1.20345		0.115697	0.0889631	-0.0586673	0.290062	1.30051	0.193427	0.536813	1.12266	0.94302	1.33651					0.137544	0.0839895	1.63764	0.101497	0.365605	1.14745	1.35278	0.973288		0.175308	0.112079	1.56414	0.117784		0.014179	0.146263
546.961	46.3563		546.961	546.962	58.0907	34.622		0.0679812	-0.027158	0.16312	25.3095	1.40244	0.161142	0.451638	-5.56265	1.04825	0.981352	1.11971		0.178191	0.135519	-0.0874211	0.443803	1.31488	0.18855	0.535054	1.19505	0.916291	1.55862					0.17602	0.132005	1.33343	0.18239	0.484612	1.19246	1.54458	0.920618		0.208316	0.141436	1.47287	0.140787		-0.159414	0.473477
297.207	200.779		297.207	297.207	197.936	203.622		0.131223	-0.0525384	0.314984	20.6088	1.40156	0.161406	0.45176	-5.56387	1.09522	0.964238	1.244		0.11288	0.0770146	-0.0380661	0.263826	1.46569	0.142732	0.470763	1.1195	0.962649	1.3019					0.0906118	0.073327	1.23572	0.216562	0.527483	1.09484	1.26407	0.948276		0.0068349	0.0933358	0.0732291	0.941624		0.339105	0.136325
164.965	137.266		164.965	164.965	123.883	150.648		-0.114645	-0.275335	0.0460443	21.1422	-1.40031	0.161779	0.452186	-5.56558	0.923609	0.826258	1.03243		-0.117248	0.0832429	-0.280401	0.0459049	-1.40851	0.158981	0.4976	0.889364	0.755481	1.04697					-0.0969485	0.0822805	-1.17827	0.23869	0.546958	0.907603	1.06643	0.772427		-0.097957	0.0918934	-1.06598	0.286431		-0.205482	0.196527
495.006	45.1708		495.006	495.006	57.4603	32.8813		0.188295	-0.0771217	0.453712	21.7601	1.39241	0.164157	0.457936	-5.57637	1.13942	0.947947	1.36956		0.0478129	0.0493479	-0.0489071	0.144533	0.968895	0.332597	0.6583	1.04897	0.95227	1.1555					0.0705866	0.0489203	1.44289	0.149052	0.440695	1.07314	1.18113	0.97502		0.0191098	0.0526735	0.362798	0.716756		0.25383	0.141117
492.181	172.447		492.18	492.181	169.812	175.082		-0.120041	-0.289299	0.0492172	16.1919	-1.39199	0.164284	0.457936	-5.57694	0.920162	0.8183	1.0347		-0.100451	0.0838482	-0.264791	0.0638884	-1.19801	0.230913	0.578791	0.904429	0.767367	1.06597					-0.106519	0.0816111	-1.30521	0.191822	0.501995	0.898958	1.05489	0.766073		-0.122273	0.0970767	-1.25955	0.207833		-0.0363499	0.166381
541.37	192.109		541.37	541.37	200.912	183.305		0.238316	-0.0980893	0.574721	18.9762	1.39042	0.164759	0.458635	-5.57907	1.17961	0.93427	1.48939		0.0574466	0.0387673	-0.0185359	0.133429	1.48183	0.138385	0.464158	1.05913	0.981635	1.14274					0.0514313	0.0382932	1.34309	0.179242	0.479386	1.05278	1.13483	0.976653		0.0544178	0.0419732	1.29649	0.194807		0.0750324	0.101139
268.911	75.6514		268.911	268.911	86.9266	64.3761		0.0997425	-0.0412907	0.240776	18.3291	1.38808	0.16547	0.459509	-5.58225	1.07158	0.971785	1.18163		0.165959	0.102468	-0.0348732	0.366792	1.61963	0.105312	0.408083	1.18053	0.965728	1.4431					0.146466	0.0992883	1.47516	0.14017	0.431259	1.15774	1.40645	0.953001		0.201568	0.116725	1.72686	0.084192		0.0463229	0.213953
512.071	37.5704		512.071	512.071	48.9294	26.2115		-0.214978	-0.518988	0.0890323	16.9521	-1.38791	0.165522	0.459509	-5.58248	0.86156	0.697861	1.06366		-0.0667601	0.0430916	-0.151218	0.0176978	-1.54926	0.121319	0.437281	0.93542	0.85966	1.01786					-0.0588146	0.0421155	-1.39651	0.162561	0.454586	0.942882	1.02402	0.868176		-0.0958972	0.047972	-1.99903	0.0456056		0.054979	0.0980573
206.939	32.9101		206.939	206.939	42.7986	23.0215		-0.101928	-0.246218	0.0423614	22.8999	-1.38648	0.165956	0.46009	-5.58441	0.931787	0.843104	1.0298		-0.0913827	0.0905908	-0.268937	0.0861721	-1.00874	0.313099	0.644467	0.912668	0.764191	1.08999					-0.135542	0.0916365	-1.47913	0.139107	0.430066	0.873243	1.04505	0.72968		-0.0162629	0.0973486	-0.167059	0.867324		-0.576785	0.247459
197.155	142.028		197.155	197.155	130.248	153.807		0.138829	-0.0578201	0.335478	23.4183	1.38562	0.16622	0.460199	-5.58559	1.10101	0.960715	1.26179		0.0786639	0.067587	-0.0538042	0.211132	1.16389	0.244468	0.592633	1.08184	0.947618	1.23508					0.0826095	0.0665225	1.24183	0.2143	0.52447	1.08612	1.23738	0.953349		0.0576126	0.0774406	0.743959	0.456901		0.145955	0.138455
329.249	224.591		329.248	329.249	224.845	224.336		0.0818359	-0.0341944	0.197866	26.3114	1.38429	0.166626	0.460698	-5.58738	1.05836	0.976577	1.147		0.145724	0.119115	-0.0877373	0.379184	1.22339	0.221184	0.569235	1.15688	0.916002	1.46109					0.147916	0.115398	1.28179	0.199915	0.510119	1.15942	1.45368	0.924721		-0.0199743	0.147244	-0.135654	0.892094		0.459504	0.202624
186.039	36.0132		186.038	186.039	47.1821	24.8444		0.177161	-0.0742952	0.428618	22.2894	1.38281	0.167081	0.460928	-5.58939	1.13066	0.949806	1.34594		0.0542774	0.0501459	-0.0440067	0.152561	1.08239	0.27908	0.613296	1.05578	0.956948	1.16481					0.0701003	0.0490227	1.42996	0.15273	0.445135	1.07262	1.18079	0.974351		0.0406897	0.0585986	0.694381	0.487443		0.091449	0.0969217
142.02	52.2398		142.02	142.02	66.7888	37.6909		-0.0535035	-0.129459	0.0224516	27.3894	-1.38255	0.16716	0.460928	-5.58974	0.963593	0.914174	1.01568		-0.247159	0.183865	-0.607527	0.113209	-1.34425	0.178869	0.527328	0.781016	0.544696	1.11987					-0.25239	0.181994	-1.3868	0.165502	0.454586	0.776942	1.10995	0.543841		-0.0463679	0.207818	-0.223118	0.823444		-0.970666	0.394486
93.9455	232.222		93.9455	93.9456	236.057	228.387		-0.142618	-0.345531	0.0602949	15.8697	-1.37949	0.168098	0.462892	-5.59386	0.905874	0.787018	1.04268		-0.0724061	0.0629838	-0.195852	0.0510399	-1.1496	0.250309	0.598513	0.930153	0.822134	1.05236					-0.0751938	0.0619993	-1.21282	0.225199	0.535516	0.927564	1.04741	0.821427		-0.0551589	0.0705605	-0.781725	0.434376		-0.140025	0.139713
349.06	62.1768		349.06	349.06	77.5445	46.8091		-0.209496	-0.508181	0.089188	20.4044	-1.37664	0.16898	0.464696	-5.59772	0.864839	0.703108	1.06377		-0.0658686	0.0454507	-0.15495	0.0232131	-1.44923	0.147273	0.479094	0.936254	0.856458	1.02348					-0.057005	0.0447491	-1.27388	0.202705	0.51358	0.944589	1.03118	0.86527		-0.0523558	0.0512047	-1.02248	0.306553		-0.11606	0.0986852
344.281	219.554		344.28	344.281	221.476	217.632		-0.115652	-0.280876	0.0495719	16.2142	-1.37384	0.169847	0.466453	-5.60148	0.922965	0.823091	1.03496		-0.151196	0.102888	-0.352853	0.0504603	-1.46952	0.141691	0.470763	0.859679	0.70268	1.05176					-0.159316	0.094164	-1.6919	0.0906646	0.343518	0.852727	1.02557	0.709016		-0.231554	0.133932	-1.7289	0.0838276		-0.0354883	0.160713
214.189	193.391		214.189	214.189	189.618	197.164		-0.111735	-0.271466	0.047996	19.3885	-1.37295	0.170123	0.466583	-5.60267	0.925474	0.828477	1.03383		-0.095036	0.0847617	-0.261166	0.0710939	-1.12121	0.262197	0.609393	0.90934	0.770153	1.07368					-0.115691	0.082879	-1.3959	0.162745	0.454586	0.890751	1.04786	0.757196		-0.0885454	0.0932729	-0.949315	0.34246		-0.125811	0.2031
313.194	209.173		313.194	313.194	207.551	210.794		0.204861	-0.088484	0.498205	18.1086	1.37068	0.17083	0.467896	-5.60572	1.15258	0.940511	1.41246		0.0562262	0.0463677	-0.0346528	0.147105	1.21262	0.225277	0.576145	1.05784	0.965941	1.15848					0.058551	0.0449939	1.30131	0.193152	0.503426	1.0603	1.15805	0.970798		0.00364595	0.0515326	0.0707504	0.943596		0.279791	0.106261
241.217	225.501		241.217	241.217	228.242	222.76		0.0849279	-0.0370094	0.206865	25.2906	1.367	0.17198	0.470358	-5.61064	1.06063	0.974673	1.15418		0.130849	0.111903	-0.088477	0.350175	1.16931	0.24228	0.590829	1.1398	0.915324	1.41932					0.131714	0.108059	1.21892	0.222876	0.535235	1.14078	1.40989	0.923042		-0.0247381	0.123557	-0.200216	0.841312		0.840869	0.263946
278.95	61.633		278.95	278.95	74.364	48.9021		-0.0520473	-0.126824	0.0227296	23.8549	-1.36611	0.172259	0.470358	-5.61183	0.964567	0.915845	1.01588		-0.276435	0.206899	-0.68195	0.129081	-1.33608	0.181523	0.529705	0.758483	0.50563	1.13778					-0.292392	0.205075	-1.42578	0.153932	0.447621	0.746476	1.11578	0.499404		-0.215766	0.231984	-0.93009	0.352325		-0.51233	0.457443
403.157	255.591		403.157	403.157	262.646	248.535		-0.077286	-0.188365	0.033793	22.1116	-1.3656	0.172419	0.470358	-5.61251	0.947839	0.8776	1.0237		-0.141982	0.131335	-0.399394	0.11543	-1.08107	0.279668	0.613296	0.867637	0.670726	1.12236					-0.179298	0.126829	-1.41369	0.157452	0.453842	0.835857	1.07174	0.651888		0.0743693	0.150835	0.493052	0.621976		-0.820229	0.267064
447.332	252.299		447.332	447.333	259.942	244.655		-0.126685	-0.308923	0.0555522	20.3497	-1.36441	0.172794	0.470755	-5.61411	0.915934	0.807244	1.03926		-0.0887291	0.073949	-0.233666	0.0562084	-1.19987	0.230191	0.578791	0.915093	0.791626	1.05782					-0.0964728	0.0736727	-1.30948	0.190372	0.499361	0.908035	1.04909	0.785943		-0.0473679	0.0830305	-0.570489	0.568346		-0.247386	0.162619
373.314	267.532		373.314	373.315	281.195	253.87		-0.066928	-0.163275	0.0294192	19.9267	-1.3634	0.17311	0.470988	-5.61545	0.954669	0.892995	1.0206		-0.164916	0.142339	-0.443896	0.114063	-1.15862	0.246613	0.595453	0.847965	0.641532	1.12082					-0.184977	0.141117	-1.31081	0.189922	0.498821	0.831123	1.09594	0.630296		-0.125938	0.161845	-0.778138	0.436488		-0.298015	0.29907
635.526	231.194		635.525	635.526	233.106	229.282		0.131114	-0.0579144	0.320142	19.8229	1.36137	0.17375	0.472101	-5.61815	1.09514	0.960652	1.24845		0.117321	0.0778733	-0.035308	0.26995	1.50656	0.131923	0.453449	1.12448	0.965308	1.3099					0.0979112	0.0724708	1.35104	0.176682	0.473859	1.10286	1.27119	0.956828		-0.0816306	0.105723	-0.772121	0.440043		0.353287	0.115138
314.969	56.9124		314.969	314.969	60.8974	52.9275		0.0672908	-0.0298678	0.164449	23.6221	1.35934	0.174391	0.472803	-5.62085	1.04775	0.97951	1.12074		0.229766	0.154863	-0.0737605	0.533292	1.48367	0.137897	0.463279	1.25831	0.928894	1.70453					0.214307	0.144624	1.48182	0.138388	0.4294	1.239	1.64505	0.933181		0.432438	0.183783	2.35298	0.0186236		-0.266541	0.287596
296.267	253.874		296.267	296.267	257.412	250.336		0.221689	-0.0984581	0.541836	18.2954	1.35909	0.17447	0.472803	-5.62118	1.1661	0.934031	1.45582		0.046563	0.0414862	-0.0347484	0.127874	1.12237	0.261704	0.609216	1.04766	0.965848	1.13641					0.0510606	0.0403644	1.26499	0.205874	0.514307	1.05239	1.13903	0.972336		0.00377079	0.0465442	0.0810152	0.93543		0.211971	0.0915085
141.048	51.8436		141.048	141.048	65.9044	37.7829		-0.0440123	-0.107741	0.019716	25.5876	-1.35549	0.175614	0.475274	-5.62596	0.969954	0.92804	1.01376		-0.315915	0.221994	-0.751014	0.119185	-1.42308	0.154713	0.494071	0.729122	0.471888	1.12658					-0.295599	0.216654	-1.36438	0.172447	0.466587	0.744086	1.13774	0.486635		-0.142008	0.250211	-0.567552	0.570339		-0.959116	0.481196
292.818	27.2838		292.818	292.818	36.7154	17.8522		0.167108	-0.0754088	0.409624	21.5116	1.35242	0.176595	0.477038	-5.63004	1.12281	0.949073	1.32834		0.064834	0.0531067	-0.0392532	0.168921	1.22083	0.222152	0.571009	1.06698	0.961507	1.18403					0.0766677	0.052602	1.45751	0.144977	0.437497	1.07968	1.19694	0.973914		0.0507972	0.059241	0.857468	0.391187		0.122277	0.119841
301.981	28.1713		301.981	301.982	37.8911	18.4515		-0.112221	-0.275288	0.0508461	20.3934	-1.35071	0.17714	0.477038	-5.63229	0.925163	0.826285	1.03587		-0.113583	0.089701	-0.289394	0.0622274	-1.26624	0.205426	0.552301	0.89263	0.748717	1.0642					-0.125288	0.089946	-1.39293	0.163641	0.454586	0.882243	1.05233	0.739647		0.000936466	0.106968	0.00875467	0.993015		-0.384936	0.164657
525.005	55.5669		525.005	525.005	68.3117	42.8222		0.202864	-0.0919212	0.497649	20.1834	1.35069	0.177149	0.477038	-5.63232	1.15098	0.938272	1.41191		0.051054	0.0450218	-0.0371871	0.139295	1.13398	0.256801	0.606129	1.05238	0.963496	1.14946					0.0559854	0.0443158	1.26333	0.206472	0.514545	1.05758	1.15355	0.969598		0.0653256	0.0508584	1.28446	0.198981		-0.000638977	0.0967926
317.207	222.92		317.207	317.207	222.787	223.053		0.230207	-0.104426	0.56484	19.3327	1.35022	0.177297	0.477038	-5.63293	1.173	0.930175	1.47922		0.0309752	0.0397701	-0.0469729	0.108923	0.778855	0.436065	0.737102	1.03146	0.954113	1.11508					0.0504325	0.0384176	1.31274	0.189269	0.497744	1.05173	1.13398	0.975441		-0.0324974	0.042773	-0.759764	0.447395		0.435999	0.108048
216.035	31.2782		216.035	216.036	39.8194	22.737		0.0595238	-0.027096	0.146144	28.2952	1.34874	0.177773	0.477038	-5.63489	1.04212	0.981394	1.10661		0.185888	0.150287	-0.108668	0.480445	1.23689	0.216127	0.565203	1.20429	0.897028	1.61679					0.204361	0.149082	1.3708	0.170437	0.463101	1.22674	1.64306	0.915908		0.183394	0.160874	1.13998	0.254293		0.202992	0.421231
461.327	210.685		461.327	461.327	212.932	208.437		-0.199839	-0.490988	0.0913106	19.0028	-1.34716	0.178281	0.477038	-5.63697	0.870648	0.711538	1.06534		-0.0601006	0.0470909	-0.152397	0.0321959	-1.27627	0.201861	0.546307	0.94167	0.858647	1.03272					-0.0583853	0.0459712	-1.27004	0.20407	0.514307	0.943286	1.03223	0.86201		-0.093828	0.0521808	-1.79813	0.0721563		0.0879196	0.109315
239.085	27.7267		239.085	239.085	31.9587	23.4948		0.374054	-0.171059	0.919167	18.9912	1.3468	0.178397	0.477038	-5.63745	1.29599	0.888191	1.89102		0.03215	0.0246566	-0.0161761	0.080476	1.30391	0.192264	0.536813	1.03267	0.983954	1.0838					0.0367261	0.0241595	1.52015	0.128473	0.413551	1.03741	1.08771	0.98943		0.0402944	0.0281871	1.42954	0.15285		0.00560998	0.0508826
295.264	253.483		295.264	295.264	256.865	250.1		0.136066	-0.0623612	0.334494	22.0228	1.34587	0.178696	0.477038	-5.63867	1.0989	0.957695	1.26093		0.0867728	0.0689968	-0.0484585	0.222004	1.25763	0.208524	0.556246	1.09065	0.952697	1.24858					0.0799761	0.0664981	1.20268	0.229099	0.540478	1.08326	1.23406	0.950887		0.0246806	0.0795554	0.310232	0.756385		0.27523	0.138598
170.944	50.2366		170.944	170.944	45.7268	54.7465		-0.0836793	-0.205731	0.0383728	22.7478	-1.34564	0.178772	0.477038	-5.63898	0.943648	0.867099	1.02695		-0.150821	0.1186	-0.383273	0.0816313	-1.27167	0.203489	0.548535	0.860002	0.681627	1.08506					-0.148136	0.117444	-1.26133	0.207189	0.515704	0.862313	1.08552	0.685006		0.0444574	0.137559	0.323188	0.746553		-0.716416	0.234107
292.807	33.8102		292.806	292.807	43.8246	23.7958		0.265125	-0.121754	0.652004	19.7683	1.34503	0.178968	0.477038	-5.63978	1.20174	0.91907	1.57135		0.0455893	0.034832	-0.0226802	0.113859	1.30883	0.190591	0.536492	1.04664	0.977575	1.12059					0.0412787	0.0340055	1.21388	0.224792	0.535419	1.04214	1.11397	0.974947		0.0348056	0.0404765	0.859895	0.389847		0.0763684	0.0683828
403.307	256.064		403.306	403.307	263.105	249.023		-0.0655109	-0.161179	0.0301571	29.3752	-1.34401	0.179297	0.477038	-5.64112	0.955607	0.894294	1.02112		-0.18307	0.146433	-0.470074	0.103933	-1.2502	0.211227	0.559083	0.832709	0.624956	1.10953					-0.19236	0.143724	-1.33839	0.180769	0.482208	0.82501	1.09345	0.62247		-0.0976698	0.160034	-0.610307	0.541658		-0.622407	0.362978
242.22	221.827		242.22	242.221	221.213	222.441		0.0855528	-0.0394252	0.210531	22.6036	1.34356	0.179444	0.477038	-5.64172	1.06109	0.973043	1.15711		0.123204	0.107975	-0.0884235	0.334833	1.14104	0.253853	0.602715	1.13112	0.915373	1.39771					0.125746	0.105004	1.19753	0.2311	0.541616	1.13399	1.39313	0.923059		0.00144081	0.119169	0.0120905	0.990353		0.681539	0.255183
353.2	157.925		353.2	353.2	152.825	163.025		0.212919	-0.0981603	0.523998	17.974	1.34338	0.179501	0.477038	-5.64195	1.15903	0.934224	1.43793		0.0867416	0.0430141	0.00243549	0.171048	2.01658	0.0437389	0.257896	1.09061	1.00244	1.18655					0.0497088	0.0419412	1.1852	0.235937	0.545597	1.05097	1.14101	0.968026		0.0733175	0.0485531	1.51005	0.131031		0.135713	0.0927351
335.295	273.791		335.295	335.295	281.333	266.249		-0.117946	-0.290285	0.0543917	18.2578	-1.34325	0.179541	0.477038	-5.64211	0.921498	0.817741	1.03842		-0.119747	0.0795512	-0.275665	0.0361703	-1.50528	0.132251	0.453449	0.887145	0.759068	1.03683					-0.107622	0.0775613	-1.38758	0.165265	0.454586	0.897967	1.0454	0.771327		-0.124615	0.0876266	-1.42211	0.154993		-0.0969284	0.189719
183.016	27.9139		183.016	183.016	35.9359	19.8919		-0.0473372	-0.116571	0.0218963	26.506	-1.34197	0.179959	0.477038	-5.6438	0.967721	0.922378	1.01529		-0.245118	0.200244	-0.637589	0.147353	-1.2241	0.220916	0.569235	0.782612	0.528565	1.15876					-0.250758	0.193381	-1.2967	0.194734	0.504434	0.778211	1.13686	0.532706		-0.00569621	0.22731	-0.0250593	0.980008		-1.07473	0.423129
171.041	25.0211		171.041	171.041	35.5843	14.4579		0.153397	-0.0711085	0.377902	19.1342	1.34105	0.180256	0.477038	-5.64501	1.11219	0.951906	1.29945		0.0675026	0.0598751	-0.0498505	0.184856	1.12739	0.259578	0.609216	1.06983	0.951372	1.20304					0.0834081	0.0592378	1.40802	0.159125	0.454385	1.08699	1.22081	0.967831		0.0769722	0.0646468	1.19066	0.233788		0.0103669	0.158794
252.046	36.5287		252.046	252.046	47.0211	26.0363		-0.164552	-0.405467	0.0763622	21.6552	-1.34059	0.180405	0.477038	-5.64561	0.892205	0.754992	1.05436		-0.0804156	0.0567156	-0.191576	0.0307449	-1.41787	0.156227	0.494071	0.922733	0.825657	1.03122					-0.0707405	0.0555164	-1.27423	0.202583	0.51358	0.931704	1.03881	0.835644		-0.139814	0.0769564	-1.8168	0.0692476		-0.00979762	0.0839099
419.282	224.1		419.282	419.283	236.352	211.849		-0.140663	-0.346629	0.0653035	22.1993	-1.34041	0.180463	0.477038	-5.64584	0.907102	0.78642	1.0463		-0.109044	0.0687654	-0.243822	0.0257334	-1.58574	0.112797	0.423573	0.896691	0.783627	1.02607					-0.0895498	0.0662868	-1.35095	0.176713	0.473859	0.914343	1.0412	0.802943		-0.172165	0.0774693	-2.22236	0.0262588		0.125459	0.14932
184.059	35.9312		184.059	184.059	46.5527	25.3097		-0.0569885	-0.140523	0.0265462	24.2838	-1.33898	0.180927	0.477647	-5.64771	0.961269	0.90719	1.01857		-0.202226	0.163143	-0.521981	0.117529	-1.23956	0.215139	0.563603	0.81691	0.593344	1.12471					-0.211038	0.162874	-1.29571	0.195074	0.504434	0.809744	1.11426	0.588446		-0.331626	0.194525	-1.7048	0.088232		0.104619	0.299549
442.266	251.612		442.266	442.266	247.428	255.797		-0.103252	-0.254891	0.0483884	21.3156	-1.3364	0.181768	0.478686	-5.65109	0.930933	0.83805	1.03411		-0.119534	0.0928248	-0.301467	0.0623991	-1.28774	0.197837	0.540419	0.887334	0.739732	1.06439					-0.122624	0.0885201	-1.38527	0.165971	0.454586	0.884596	1.05219	0.743696		-0.251561	0.105527	-2.38386	0.0171322		0.331986	0.195151
571.371	192.881		571.37	571.371	207.845	177.918		0.168497	-0.0790767	0.41607	17.8278	1.3358	0.181964	0.478686	-5.65187	1.12389	0.946663	1.33429		0.0843373	0.0556039	-0.0246443	0.193319	1.51675	0.129329	0.449937	1.088	0.975657	1.21327					0.0738725	0.0535116	1.3805	0.167434	0.457981	1.07667	1.19573	0.969466		0.120845	0.0611759	1.97537	0.048226		-0.0891284	0.13335
389.076	183.702		389.076	389.076	182.443	184.961		-0.101024	-0.249488	0.047441	21.2449	-1.33553	0.182052	0.478686	-5.65222	0.932371	0.841195	1.03343		-0.114575	0.0998831	-0.310342	0.0811925	-1.14709	0.251345	0.599447	0.891745	0.733196	1.08458					-0.135066	0.0998419	-1.35279	0.176121	0.473514	0.873659	1.0625	0.718381		-0.173057	0.135126	-1.2807	0.200297		-0.0441303	0.148304
192.023	28.3449		192.023	192.023	36.0824	20.6074		-0.189559	-0.468334	0.0892161	21.105	-1.33458	0.182364	0.478686	-5.65347	0.876874	0.722799	1.06379		-0.0477017	0.0497106	-0.145133	0.0497292	-0.959589	0.337262	0.662415	0.953418	0.864907	1.05099					-0.0536919	0.0478139	-1.12294	0.261465	0.573989	0.947724	1.04084	0.862943		0.0343642	0.0537705	0.639089	0.522765		-0.530404	0.130407
171.076	71.0752		171.076	171.076	71.9292	70.2212		-0.256517	-0.633873	0.120839	18.4379	-1.33419	0.18249	0.478686	-5.65397	0.837107	0.644444	1.08737		-0.0423099	0.0356017	-0.112088	0.0274681	-1.18842	0.234666	0.583676	0.958573	0.893966	1.02785					-0.0493336	0.0349718	-1.41067	0.158342	0.454385	0.951864	1.0194	0.888804		-0.0440313	0.0412951	-1.06626	0.286307		-0.0373264	0.0702631
160.062	29.915		160.062	160.062	38.8175	21.0125		0.0617593	-0.02915	0.152669	22.6905	1.33336	0.182762	0.478786	-5.65506	1.04374	0.979997	1.11162		0.133777	0.145718	-0.151825	0.419379	0.918055	0.35859	0.681221	1.14314	0.859139	1.52102					0.19221	0.144353	1.33153	0.183015	0.484612	1.21193	1.60824	0.913272		0.249747	0.166954	1.4959	0.13468		-0.237077	0.298557
195.086	76.5772		195.086	195.087	89.1331	64.0213		0.124183	-0.0587822	0.307148	18.8575	1.33214	0.183166	0.479189	-5.65666	1.08989	0.960074	1.23726		0.0913534	0.0707195	-0.0472542	0.229961	1.29177	0.196436	0.538752	1.09566	0.953845	1.25855					0.0971505	0.0706114	1.37585	0.168869	0.460674	1.10203	1.2656	0.959591		0.0313718	0.0759411	0.413107	0.679528		0.483072	0.194069
477.089	192.39		477.089	477.089	194.639	190.142		-0.118373	-0.292865	0.0561193	15.4932	-1.33147	0.183385	0.479189	-5.65753	0.921226	0.81628	1.03967		-0.0992274	0.0825896	-0.2611	0.0626452	-1.20145	0.229576	0.578791	0.905537	0.770204	1.06465					-0.117604	0.0796316	-1.47685	0.139716	0.43051	0.889048	1.03922	0.760574		-0.125173	0.0982677	-1.27379	0.202736		-0.0368134	0.152413
359.121	49.3264		359.121	359.121	57.9359	40.717		-0.137439	-0.340595	0.0657173	22.6035	-1.32781	0.184592	0.481729	-5.66229	0.909132	0.789716	1.04661		-0.0807318	0.0659219	-0.209936	0.0484727	-1.22466	0.220704	0.569235	0.922441	0.810636	1.04967					-0.0843765	0.0662528	-1.27355	0.202821	0.51358	0.919085	1.04653	0.807161		-0.0445914	0.069012	-0.646139	0.518189		-0.457389	0.222793
354.961	45.3276		354.961	354.961	54.398	36.2572		0.111595	-0.053453	0.276643	22.3851	1.32706	0.184839	0.48176	-5.66326	1.08042	0.963627	1.21137		0.106551	0.0798792	-0.0500098	0.263111	1.3339	0.182238	0.529938	1.11243	0.95122	1.30097					0.0978446	0.0778079	1.25751	0.208568	0.517351	1.10279	1.28447	0.946808		0.152352	0.0861751	1.76794	0.0770711		-0.172989	0.212894
354.273	246.376		354.273	354.273	249.52	243.231		0.141434	-0.068205	0.351074	18.3909	1.32415	0.185803	0.483062	-5.66703	1.103	0.953824	1.27551		0.0720197	0.0655527	-0.0564612	0.200501	1.09865	0.271919	0.613296	1.07468	0.945103	1.22201					0.0842081	0.0629615	1.33745	0.181075	0.482394	1.08786	1.23074	0.961562		5.05748e-05	0.0750452	0.000673924	0.999462		0.303741	0.134658
397.975	44.4909		397.974	397.975	56.4793	32.5025		0.111084	-0.0535723	0.275741	20.6206	1.32412	0.185811	0.483062	-5.66707	1.08004	0.963547	1.21062		0.0963292	0.0830571	-0.0664597	0.259118	1.1598	0.246132	0.595256	1.10112	0.935701	1.29579					0.0999481	0.0820975	1.21743	0.22344	0.535235	1.10511	1.29805	0.940858		0.12083	0.0931539	1.2971	0.194597		0.00133115	0.183429
286.772	32.4001		286.771	286.772	42.4826	22.3176		0.0932602	-0.0451761	0.231696	23.2647	1.32221	0.186446	0.483788	-5.66954	1.06678	0.969172	1.17421		0.147939	0.0941075	-0.0365088	0.332386	1.57202	0.115947	0.426949	1.15944	0.96415	1.39429					0.0992577	0.090617	1.09535	0.273361	0.587365	1.10435	1.31899	0.924639		0.193436	0.0989763	1.95436	0.0506581		-0.28068	0.303791
376.413	231.696		376.413	376.413	234.458	228.934		-0.0855182	-0.212496	0.0414597	18.0988	-1.32186	0.186564	0.483788	-5.66999	0.942446	0.863043	1.02915		-0.126127	0.110079	-0.341878	0.0896237	-1.14579	0.251883	0.599944	0.881503	0.710435	1.09376					-0.132264	0.108843	-1.21519	0.224294	0.535235	0.87611	1.08444	0.707799		0.0357213	0.119274	0.299489	0.764567		-1.05604	0.2859
471.991	57.1888		471.99	471.991	71.3004	43.0772		-0.107997	-0.268748	0.0527543	19.3327	-1.3186	0.187653	0.485996	-5.67421	0.927876	0.83004	1.03724		-0.127772	0.0845425	-0.293473	0.0379281	-1.51134	0.130703	0.452484	0.880054	0.74567	1.03866					-0.112923	0.0808974	-1.39588	0.16275	0.454586	0.893219	1.04669	0.762249		-0.180502	0.0908685	-1.98641	0.0469875		0.211872	0.230619
194.989	51.4671		194.989	194.989	65.2136	37.7206		-0.0495766	-0.123597	0.024444	28.6712	-1.31456	0.189007	0.488885	-5.67941	0.96622	0.917896	1.01709		-0.22189	0.19211	-0.598418	0.154638	-1.15502	0.248083	0.596448	0.801003	0.54968	1.16723					-0.212051	0.183393	-1.15626	0.247573	0.558104	0.808924	1.15882	0.564678		-0.0207862	0.216209	-0.0961396	0.92341		-0.976152	0.41872
420.297	255.507		420.297	420.297	262.456	248.557		-0.0793232	-0.197953	0.0393068	20.8494	-1.31238	0.189738	0.490158	-5.6822	0.946502	0.871787	1.02762		-0.17058	0.121866	-0.409433	0.0682728	-1.39974	0.161592	0.500179	0.843175	0.664027	1.07066					-0.14822	0.1196	-1.2393	0.215235	0.525503	0.862241	1.09002	0.68206		-0.0466334	0.135087	-0.345211	0.729936		-0.712445	0.282449
350.777	28.5133		350.776	350.777	35.9274	21.0992		0.167887	-0.0834941	0.419268	19.786	1.31081	0.19027	0.490763	-5.68422	1.12341	0.943769	1.33725		0.0641315	0.0518687	-0.0375292	0.165792	1.23642	0.216302	0.565203	1.06623	0.963166	1.18033					0.0629448	0.0512223	1.22885	0.219126	0.530571	1.06497	1.17744	0.963242		0.0665058	0.0552603	1.2035	0.228783		0.0465515	0.15037
151.043	278.625		151.043	151.043	284.287	272.962		-0.0823468	-0.20575	0.0410559	18.2481	-1.30972	0.190639	0.490763	-5.68562	0.94452	0.867088	1.02887		-0.143105	0.109954	-0.35861	0.072401	-1.3015	0.193088	0.536813	0.866663	0.698646	1.07509					-0.137219	0.108204	-1.26816	0.204742	0.514307	0.871779	1.07773	0.705183		-0.143323	0.122681	-1.16826	0.2427		-0.142211	0.247908
148.051	27.102		148.05	148.051	35.9156	18.2884		0.206571	-0.103028	0.516171	17.9085	1.30956	0.190692	0.490763	-5.68583	1.15394	0.931077	1.43015		0.0520302	0.0415522	-0.0294106	0.133471	1.25216	0.21051	0.558197	1.05341	0.971018	1.14279					0.0527821	0.0411339	1.28318	0.19943	0.510119	1.0542	1.14271	0.972544		0.0582284	0.0486282	1.19742	0.231142		0.0352593	0.0799894
100.953	255.825		100.953	100.953	262.661	248.989		-0.0495653	-0.123907	0.0247768	18.175	-1.30857	0.191026	0.491004	-5.68709	0.966227	0.917699	1.01732		-0.189368	0.17793	-0.538104	0.159368	-1.06428	0.2872	0.621154	0.827482	0.583854	1.17277					-0.202314	0.176987	-1.1431	0.252999	0.56634	0.816839	1.15556	0.577407		0.0807348	0.193517	0.417198	0.676533		-1.66635	0.452523
233.087	177.169		233.087	233.087	173.508	180.831		-0.0713397	-0.178466	0.035787	21.2997	-1.30704	0.191546	0.491723	-5.68905	0.951754	0.883642	1.02512		-0.123027	0.125898	-0.369782	0.123729	-0.977194	0.328473	0.655665	0.88424	0.690885	1.13171					-0.159252	0.122959	-1.29516	0.195265	0.504434	0.852781	1.08518	0.670151		-0.0418206	0.137244	-0.304718	0.760581		-0.554156	0.316229
294.182	160.099		294.182	294.183	155.883	164.316		0.261933	-0.132102	0.655968	17.6439	1.3047	0.192341	0.492736	-5.69204	1.19908	0.912501	1.57567		0.0532807	0.0342069	-0.0137636	0.120325	1.5576	0.119328	0.433651	1.05473	0.986331	1.12786					0.0435097	0.0334886	1.29924	0.193862	0.504434	1.04447	1.11533	0.978115		0.0685279	0.0393531	1.74136	0.0816204		0.00615115	0.0691879
264.971	61.0258		264.971	264.971	69.7575	52.2942		0.139101	-0.0702548	0.348457	21.1481	1.30407	0.192557	0.492736	-5.69284	1.10122	0.95247	1.2732		0.080853	0.064033	-0.0446493	0.206355	1.26268	0.206705	0.554284	1.08421	0.956333	1.22919					0.0741242	0.0633174	1.17068	0.241729	0.5526	1.07694	1.21924	0.95125		0.0384814	0.0746957	0.515176	0.60643		0.198302	0.124361
248.997	46.3245		248.997	248.997	62.7163	29.9328		-0.0445552	-0.11163	0.0225192	26.6686	-1.30376	0.192663	0.492736	-5.69324	0.969589	0.925542	1.01573		-0.221595	0.20198	-0.617468	0.174278	-1.09711	0.272592	0.613296	0.80124	0.539308	1.19039					-0.250589	0.199184	-1.25808	0.208363	0.517351	0.778342	1.15006	0.526771		0.0117428	0.223934	0.0524386	0.958179		-1.2396	0.467739
255.197	142.671		255.197	255.197	124.996	160.346		-0.0971556	-0.243651	0.0493401	19.3436	-1.30166	0.193378	0.493947	-5.69591	0.934874	0.844605	1.03479		-0.102902	0.0918171	-0.28286	0.0770559	-1.12073	0.262402	0.609393	0.902215	0.753625	1.0801					-0.11997	0.0900345	-1.33249	0.182699	0.484612	0.886947	1.05812	0.743462		-0.0462092	0.106103	-0.435514	0.663189		-0.271942	0.183213
130.087	37.5486		130.087	130.087	48.484	26.6131		-0.0444548	-0.11169	0.0227808	28.2157	-1.2977	0.194736	0.496646	-5.70094	0.969656	0.925503	1.01592		-0.260481	0.202014	-0.656421	0.135459	-1.28942	0.197252	0.539605	0.770681	0.518705	1.14506					-0.250384	0.19945	-1.25537	0.209343	0.517865	0.778502	1.15089	0.526604		-0.497567	0.241791	-2.05784	0.0396058		0.287593	0.367627
311.295	284.877		311.295	311.295	281.912	287.843		-0.128963	-0.324094	0.0661678	19.7014	-1.29716	0.19492	0.496646	-5.70163	0.914488	0.7988	1.04693		-0.0952694	0.0693221	-0.231138	0.0405994	-1.3743	0.169348	0.514475	0.909128	0.79363	1.04143					-0.0853422	0.0681879	-1.25157	0.210725	0.51945	0.918198	1.04949	0.803329		-0.0904332	0.0769816	-1.17474	0.2401		-0.116008	0.159415
476.876	186.495		476.876	476.876	186.901	186.089		-0.0911575	-0.229222	0.046907	16.7866	-1.29588	0.195361	0.49715	-5.70325	0.938769	0.853095	1.03305		-0.102588	0.0924192	-0.283727	0.07855	-1.11003	0.266985	0.611612	0.902498	0.752972	1.08172					-0.116292	0.0916111	-1.26941	0.204294	0.514307	0.890215	1.06531	0.743899		-0.100973	0.108396	-0.931524	0.351583		-0.106888	0.176861
335.034	33.2348		335.033	335.034	42.0089	24.4607		0.140385	-0.0726327	0.353403	18.492	1.29348	0.196189	0.498638	-5.70629	1.1022	0.950901	1.27757		0.0923296	0.0684133	-0.0417581	0.226417	1.34958	0.177149	0.525061	1.09673	0.959102	1.2541					0.0932127	0.0657636	1.41739	0.156369	0.451879	1.0977	1.24871	0.964945		0.129292	0.0804892	1.60633	0.108202		-0.00388034	0.129858
402.313	259.858		402.313	402.313	266.542	253.174		0.187232	-0.0971641	0.471629	19.0583	1.29215	0.196651	0.498666	-5.70798	1.13858	0.934869	1.38667		0.059625	0.0462441	-0.0310117	0.150262	1.28935	0.197275	0.539605	1.06144	0.969464	1.16214					0.0577791	0.0454391	1.27157	0.203525	0.514307	1.05948	1.15817	0.969203		0.0811921	0.0524164	1.54898	0.121386		-0.0161122	0.0982259
598.373	176.352		598.373	598.373	178.422	174.281		0.128815	-0.0668644	0.324494	17.6792	1.29204	0.196688	0.498666	-5.70811	1.09339	0.954711	1.25222		0.0679301	0.071514	-0.0722347	0.208095	0.949886	0.34217	0.668654	1.07029	0.930313	1.23133					0.0985746	0.070177	1.40466	0.160123	0.454385	1.1036	1.26633	0.961777		0.0646476	0.0818567	0.789766	0.429665		0.0785131	0.146979
344.288	264.696		344.287	344.288	270.088	259.304		-0.070658	-0.178258	0.0369415	18.8374	-1.28886	0.19779	0.50084	-5.71213	0.952204	0.88377	1.02594		-0.158694	0.126716	-0.407052	0.0896648	-1.25236	0.210439	0.558197	0.853258	0.665609	1.09381					-0.174279	0.124148	-1.4038	0.160378	0.454478	0.840063	1.07149	0.65862		-0.272862	0.137934	-1.9782	0.0479061		0.458748	0.320773
418.289	200.817		418.289	418.289	201.802	199.833		-0.0729643	-0.184258	0.0383299	21.5669	-1.28675	0.198526	0.502083	-5.71479	0.950683	0.880101	1.02692		-0.124474	0.130369	-0.379993	0.131044	-0.954785	0.339686	0.664434	0.882961	0.683866	1.14002					-0.179525	0.129215	-1.38935	0.164727	0.454586	0.835667	1.07652	0.648698		0.02828	0.144353	0.195908	0.844682		-0.800271	0.303625
442.676	32.1942		442.676	442.676	42.0732	22.3152		0.050129	-0.0264228	0.126681	26.3384	1.28525	0.199047	0.502692	-5.71667	1.03536	0.981852	1.09178		0.225127	0.173186	-0.114311	0.564565	1.29991	0.193631	0.536813	1.25248	0.89198	1.75868					0.202426	0.168486	1.20144	0.229579	0.540528	1.22437	1.70346	0.880024		0.273257	0.182722	1.49548	0.134789		-0.200227	0.543199
385.311	268.674		385.311	385.311	277.039	260.31		-0.159788	-0.403914	0.0843384	15.5232	-1.28465	0.199259	0.502692	-5.71743	0.895157	0.755805	1.0602		-0.0579132	0.0539295	-0.163613	0.0477866	-1.07387	0.282881	0.616189	0.943732	0.849071	1.04895					-0.0721538	0.0526012	-1.37171	0.170153	0.462943	0.930388	1.03143	0.839245		-0.06816	0.0605609	-1.12548	0.260386		-0.0186612	0.11853
226.189	184.31		226.189	226.189	175.18	193.439		0.16294	-0.0871483	0.413027	22.6414	1.27876	0.201324	0.507277	-5.72481	1.11957	0.941382	1.33148		0.0576547	0.0520327	-0.0443276	0.159637	1.10805	0.267842	0.611612	1.05935	0.956641	1.17308					0.05711	0.0511049	1.11751	0.263778	0.577208	1.05877	1.17032	0.957858		0.0318081	0.0585459	0.543303	0.586921		0.154815	0.113512
294.215	155.281		294.215	294.215	137.353	173.209		-0.157883	-0.400467	0.0847015	18.3657	-1.2774	0.201803	0.507858	-5.72651	0.896339	0.757613	1.06047		-0.0578623	0.0547668	-0.165203	0.0494787	-1.05652	0.29073	0.623911	0.94378	0.847721	1.05072					-0.0724631	0.0538026	-1.34683	0.178035	0.476778	0.9301	1.03354	0.837013		-0.109238	0.0621149	-1.75865	0.0786373		0.12156	0.116079
350.804	33.571		350.804	350.804	43.4694	23.6727		-0.147362	-0.373925	0.0792005	21.5931	-1.27659	0.202087	0.507949	-5.72752	0.9029	0.77168	1.05643		-0.0509493	0.0625704	-0.173585	0.0716864	-0.814272	0.415489	0.724376	0.950327	0.840646	1.07432					-0.086113	0.0612102	-1.40684	0.159475	0.454385	0.917491	1.03444	0.813764		-0.00913188	0.0700884	-0.130291	0.896336		-0.215106	0.138866
256.236	237.513		256.236	256.236	240.093	234.934		0.0671257	-0.0363696	0.170621	28.0047	1.27298	0.203365	0.510045	-5.73202	1.04763	0.975106	1.12554		0.145164	0.133092	-0.115691	0.406018	1.0907	0.275403	0.613296	1.15623	0.89075	1.50083					0.146815	0.127928	1.14763	0.25112	0.564606	1.15814	1.48818	0.901293		-0.0426624	0.154666	-0.275836	0.782674		0.681079	0.261255
478.487	206.6		478.487	478.488	210.792	202.408		-0.133224	-0.338656	0.0722075	16.0952	-1.27283	0.20342	0.510045	-5.73221	0.911792	0.790778	1.05132		-0.0722598	0.0660731	-0.201761	0.0572411	-1.09363	0.274115	0.613296	0.930289	0.81729	1.05891					-0.0835391	0.06443	-1.29659	0.194774	0.504434	0.919855	1.04367	0.810729		-0.0983022	0.0736562	-1.33461	0.182004		0.0350403	0.14951
468.307	254.646		468.306	468.307	260.099	249.194		-0.0890706	-0.226542	0.0484014	20.8729	-1.27167	0.203831	0.51045	-5.73365	0.940128	0.854681	1.03412		-0.108723	0.100291	-0.305291	0.0878441	-1.08407	0.278332	0.613296	0.896979	0.736909	1.09182					-0.137522	0.0988809	-1.39078	0.164291	0.454586	0.871515	1.0579	0.717969		-0.0565254	0.114805	-0.492359	0.622466		-0.276899	0.206071
223.02	54.4929		223.02	223.02	67.321	41.6648		-0.0571528	-0.145451	0.0311451	29.0587	-1.27041	0.204281	0.510953	-5.73523	0.961159	0.904097	1.02182		-0.168196	0.163535	-0.488719	0.152327	-1.0285	0.303714	0.635497	0.845188	0.613412	1.16454					-0.209142	0.157096	-1.3313	0.183092	0.484612	0.81128	1.10381	0.596277		0.095014	0.179834	0.528344	0.597261		-1.42601	0.393122
156.001	255.811		156.001	156.001	264.832	246.789		-0.117194	-0.298456	0.0640681	23.3842	-1.26898	0.20479	0.511601	-5.737	0.921979	0.813122	1.04541		-0.10365	0.0765248	-0.253636	0.0463358	-1.35446	0.175588	0.524074	0.901541	0.775974	1.04743					-0.0913204	0.0745736	-1.22457	0.220738	0.532583	0.912725	1.05638	0.788609		-0.0754156	0.0853176	-0.883939	0.376729		-0.219839	0.173074
583.758	113.044		583.758	583.758	122.614	103.474		-0.207497	-0.529054	0.114059	16.4828	-1.26651	0.205669	0.512604	-5.74006	0.866038	0.693009	1.08227		-0.0602304	0.0449532	-0.148337	0.0278761	-1.33985	0.180295	0.529705	0.941548	0.862141	1.02827					-0.0549715	0.0424693	-1.29438	0.195533	0.504491	0.946512	1.02867	0.870915		0.0314183	0.0520233	0.603927	0.545892		-0.330348	0.0893123
309.078	64.7046		309.078	309.079	80.2986	49.1106		0.180704	-0.0994129	0.46082	21.5807	1.26614	0.205802	0.512604	-5.74051	1.13344	0.933413	1.37632		0.0464408	0.0498282	-0.0512206	0.144102	0.93202	0.351326	0.672699	1.04754	0.950069	1.155					0.0664422	0.0458791	1.4482	0.14756	0.439459	1.0687	1.16925	0.976793		-0.0302923	0.0552807	-0.547972	0.583711		0.378864	0.115061
308.267	246.338		308.267	308.267	249.316	243.36		0.0876433	-0.0483889	0.223675	22.5379	1.26454	0.206377	0.512604	-5.7425	1.06263	0.967016	1.1677		0.109559	0.101097	-0.0885875	0.307705	1.0837	0.278498	0.613296	1.11579	0.915223	1.3603					0.120864	0.0980316	1.23291	0.21761	0.528776	1.12847	1.36753	0.931203		-0.00132517	0.117083	-0.0113182	0.99097		0.434475	0.200423
402.689	32.5839		402.689	402.689	42.4904	22.6773		0.125597	-0.0695039	0.320698	22.0051	1.2635	0.20675	0.512604	-5.74379	1.09096	0.952966	1.24893		0.0795544	0.0643976	-0.0466625	0.205771	1.23536	0.216695	0.565267	1.0828	0.954409	1.22847					0.0786292	0.0630549	1.247	0.212399	0.522317	1.0818	1.22411	0.956037		0.0931882	0.068598	1.35847	0.174315		-0.021656	0.186903
244.906	136.306		244.906	244.906	128.317	144.294		-0.12641	-0.322803	0.0699825	19.9194	-1.26332	0.206815	0.512604	-5.74401	0.916108	0.799515	1.0497		-0.0825175	0.0698973	-0.219514	0.0544787	-1.18055	0.23778	0.585845	0.920795	0.802909	1.05599					-0.0861035	0.0681405	-1.26362	0.206368	0.514545	0.917499	1.0486	0.802793		-0.114578	0.0811689	-1.4116	0.158068		0.00947217	0.137491
250.898	71.0037		250.897	250.898	81.5419	60.4655		0.104828	-0.0580686	0.267724	18.9719	1.26305	0.206912	0.512604	-5.74435	1.07537	0.960549	1.20391		0.0969743	0.0851874	-0.0699898	0.263938	1.13836	0.254968	0.604478	1.10183	0.932403	1.30205					0.104707	0.0834956	1.25404	0.209829	0.517865	1.11038	1.30782	0.942759		0.10433	0.0942528	1.10692	0.268328		0.0641578	0.199074
154.919	26.7196		154.919	154.919	36.9553	16.4838		0.0589921	-0.0326937	0.150678	24.7659	1.26284	0.206988	0.512604	-5.74461	1.04174	0.977593	1.11009		0.132753	0.135436	-0.132697	0.398203	0.980186	0.326994	0.654395	1.14197	0.87573	1.48915					0.165068	0.13448	1.22745	0.219655	0.530595	1.17947	1.53518	0.906183		0.190785	0.142042	1.34316	0.179221		-0.447994	0.44934
280.486	223.315		280.486	280.487	223.448	223.181		0.13656	-0.0760485	0.349168	19.09	1.26066	0.207771	0.512604	-5.74729	1.09928	0.948652	1.27383		0.0749475	0.0659534	-0.0543187	0.204214	1.13637	0.255801	0.605752	1.07783	0.94713	1.22656					0.0764403	0.0633925	1.20582	0.227885	0.539644	1.07944	1.22225	0.953316		0.012733	0.0782759	0.162669	0.870779		0.227216	0.122458
226.816	32.5905		226.816	226.816	42.4721	22.7088		0.114643	-0.0638656	0.293151	21.8689	1.2605	0.207828	0.512604	-5.74749	1.08271	0.956697	1.22531		0.103491	0.0762912	-0.0460375	0.253019	1.35652	0.174934	0.524074	1.10904	0.955006	1.28791					0.093717	0.0737429	1.27086	0.203778	0.514307	1.09825	1.26903	0.950451		0.123886	0.0862487	1.43638	0.150893		0.0301441	0.163558
476.47	192.072		476.47	476.47	194.247	189.898		-0.128919	-0.329696	0.0718584	19.0205	-1.26025	0.207918	0.512604	-5.7478	0.914517	0.795704	1.05107		-0.0811654	0.0706155	-0.219569	0.0572384	-1.1494	0.250391	0.598513	0.922041	0.802865	1.05891					-0.0958014	0.0685833	-1.39686	0.162455	0.454586	0.908644	1.03938	0.794355		-0.053101	0.0807815	-0.657341	0.510962		-0.172092	0.145405
555.442	209.134		555.442	555.442	207.676	210.592		0.257689	-0.144014	0.659392	17.1638	1.25906	0.208348	0.512604	-5.74927	1.19556	0.904998	1.57942		0.0364109	0.0337615	-0.0297604	0.102582	1.07847	0.280822	0.614505	1.03708	0.970678	1.10803					0.0398742	0.0331585	1.20253	0.229156	0.540478	1.04068	1.11056	0.975196		0.024839	0.03724	0.666999	0.504773		0.0898157	0.0800017
375.015	54.1054		375.015	375.015	67.139	41.0718		-0.123846	-0.31695	0.0692593	22.5561	-1.25876	0.208457	0.512604	-5.74964	0.917738	0.802765	1.04918		-0.0895199	0.0698038	-0.226333	0.047293	-1.28245	0.199684	0.544304	0.91437	0.797453	1.04843					-0.0828845	0.0695069	-1.19246	0.233079	0.543113	0.920457	1.0548	0.803227		-0.0356332	0.0755513	-0.471643	0.637182		-0.40381	0.182459
606.007	56.2226		606.007	606.007	68.5977	43.8474		-0.053649	-0.137303	0.0300049	23.6648	-1.25872	0.208469	0.512604	-5.74968	0.963496	0.909217	1.02102		-0.24957	0.174227	-0.591048	0.0919087	-1.43244	0.152018	0.4902	0.779136	0.553746	1.09626					-0.231488	0.177375	-1.30508	0.191867	0.501995	0.793352	1.12318	0.560379		-0.166539	0.190028	-0.87639	0.380818		-0.687474	0.436402
100.986	44.8346		100.986	100.986	59.2937	30.3755		0.0895003	-0.0501266	0.229127	21.6516	1.25809	0.208699	0.512604	-5.75046	1.064	0.965852	1.17213		0.126715	0.093723	-0.0569787	0.310409	1.35202	0.17637	0.524496	1.13509	0.944614	1.36398					0.118312	0.0919868	1.28618	0.19838	0.509905	1.1256	1.34798	0.939899		0.149294	0.103363	1.44436	0.148637		0.0223262	0.22225
282.975	35.7212		282.975	282.976	46.0793	25.363		-0.097371	-0.249403	0.0546612	22.2226	-1.25704	0.209078	0.512917	-5.75175	0.934735	0.841244	1.03862		-0.0972955	0.0885226	-0.270797	0.0762056	-1.0991	0.271723	0.613296	0.907288	0.762772	1.07918					-0.108521	0.0889405	-1.22015	0.222407	0.535235	0.89716	1.06802	0.753637		-0.0142911	0.0928563	-0.153906	0.877684		-0.924794	0.293187
154.99	271.936		154.99	154.99	277.962	265.91		0.112384	-0.0635059	0.288274	18.6722	1.25406	0.210158	0.514951	-5.75541	1.08101	0.956936	1.22118		0.101295	0.079317	-0.0541635	0.256753	1.27709	0.201571	0.546307	1.1066	0.947277	1.29273					0.0996045	0.076748	1.29781	0.194352	0.504434	1.10473	1.28406	0.950448		0.201752	0.0919736	2.19358	0.0282654		-0.190219	0.156676
128.072	31.0014		128.072	128.072	46.8357	15.1672		-0.171599	-0.440831	0.0976322	20.3384	-1.25096	0.211285	0.51651	-5.7592	0.887858	0.73671	1.07002		-0.0465252	0.0496134	-0.143766	0.0507153	-0.937755	0.34837	0.671871	0.95454	0.866091	1.05202					-0.0585605	0.0488868	-1.19788	0.230964	0.541616	0.943121	1.03796	0.856947		-0.0544309	0.0553598	-0.983219	0.3255		-0.0142657	0.111829
591.991	54.9393		591.991	591.992	67.6474	42.2313		-0.0695214	-0.178601	0.0395579	23.6122	-1.25092	0.2113	0.51651	-5.75925	0.952954	0.88356	1.0278		-0.215058	0.151387	-0.511772	0.0816555	-1.42058	0.155438	0.494071	0.806495	0.599433	1.08508					-0.180052	0.143495	-1.25476	0.209567	0.517865	0.835227	1.1065	0.630462		-0.144263	0.16876	-0.85484	0.392639		-0.506769	0.342567
218.103	30.1967		218.103	218.103	38.4667	21.9267		-0.196182	-0.504399	0.112034	19.0955	-1.24928	0.211901	0.516924	-5.76127	0.872857	0.704954	1.08075		-0.0336119	0.0405137	-0.113017	0.0457934	-0.829644	0.40674	0.718492	0.966947	0.893135	1.04686					-0.0492041	0.0400285	-1.22923	0.218987	0.530571	0.951987	1.02968	0.880153		-0.0507449	0.0438118	-1.15825	0.246763		0.0675027	0.106434
173.046	130.973		173.046	173.046	148.667	113.279		0.1631	-0.0931831	0.419383	20.4664	1.24908	0.211974	0.516924	-5.76151	1.11969	0.937452	1.33736		0.0560356	0.0516696	-0.0452349	0.157306	1.0845	0.278144	0.613296	1.05764	0.955773	1.17035					0.0671214	0.050057	1.3409	0.179953	0.480658	1.06943	1.17967	0.969485		0.0781116	0.0608677	1.2833	0.199387		-0.00090142	0.0977517
314.123	130.96		314.122	314.123	113.69	148.23		-0.150573	-0.387523	0.0863777	18.8061	-1.24722	0.212653	0.517962	-5.76378	0.900893	0.764441	1.0617		-0.0651678	0.0525349	-0.168134	0.0377988	-1.24047	0.214803	0.563445	0.93691	0.84524	1.03852					-0.0591531	0.0519707	-1.1382	0.255036	0.567398	0.942562	1.04363	0.851279		-0.038038	0.0572879	-0.66398	0.506703		-0.208612	0.131729
301.12	206.59		301.12	301.121	205.093	208.088		-0.181015	-0.466147	0.104117	17.2358	-1.24602	0.213095	0.518422	-5.76525	0.882082	0.723895	1.07484		-0.074305	0.0483427	-0.169055	0.020445	-1.53705	0.124282	0.440694	0.928388	0.844462	1.02066					-0.0581169	0.0464652	-1.25076	0.211021	0.519552	0.94354	1.0335	0.861407		-0.0967444	0.049745	-1.94481	0.0517982		0.306955	0.205047
174.03	34.6785		174.03	174.03	45.0237	24.3332		-0.064448	-0.166125	0.0372289	23.7395	-1.24406	0.213813	0.519438	-5.76763	0.956311	0.891233	1.02614		-0.175468	0.144414	-0.458514	0.107578	-1.21504	0.224353	0.57522	0.839064	0.632222	1.11358					-0.182978	0.143223	-1.27757	0.2014	0.51214	0.832786	1.10268	0.628955		-0.0350836	0.16743	-0.209542	0.834025		-0.583393	0.285406
292.011	53.907		292.011	292.011	67.1463	40.6677		-0.0438593	-0.113097	0.0253784	25.8805	-1.24329	0.214095	0.519438	-5.76856	0.970057	0.924601	1.01775		-0.252364	0.216719	-0.677126	0.172398	-1.16448	0.244231	0.592633	0.776962	0.508075	1.18815					-0.271485	0.208336	-1.30311	0.192537	0.502461	0.762246	1.14666	0.506706		-0.0649097	0.245457	-0.264444	0.791437		-0.915235	0.461575
216.971	30.7839		216.97	216.971	39.0501	22.5177		0.0954087	-0.0553003	0.246118	23.9637	1.24252	0.21438	0.519438	-5.7695	1.06837	0.962394	1.18601		0.0806221	0.0814118	-0.0789422	0.240186	0.990299	0.322028	0.650881	1.08396	0.924093	1.27149					0.103669	0.080796	1.28309	0.199459	0.510119	1.10923	1.29956	0.946777		0.100393	0.0859202	1.16844	0.242628		-0.0930781	0.254673
213.113	181.115		213.113	213.113	178.866	183.363		-0.165812	-0.427815	0.0961915	19.5983	-1.24212	0.214528	0.519438	-5.76999	0.891427	0.743387	1.06895		-0.068238	0.0535329	-0.17316	0.0366845	-1.27469	0.202418	0.546367	0.934038	0.841003	1.03737					-0.064225	0.0507345	-1.2659	0.205548	0.514307	0.937794	1.03584	0.849027		0.00859773	0.0624441	0.137687	0.890488		-0.281294	0.103982
280.622	30.7775		280.621	280.622	36.836	24.719		-0.320801	-0.828578	0.186976	21.863	-1.23999	0.215315	0.520606	-5.77258	0.800625	0.563084	1.13837		-0.0370549	0.0283233	-0.0925675	0.0184576	-1.30829	0.190776	0.536492	0.963623	0.911588	1.01863					-0.0323554	0.0271799	-1.19042	0.233882	0.543113	0.968162	1.02114	0.917936		-0.0160907	0.0331288	-0.485701	0.627179		-0.0940038	0.0546021
406.949	216.398		406.949	406.949	219.28	213.516		-0.105694	-0.273065	0.0616773	17.2907	-1.23944	0.21552	0.520606	-5.77325	0.929358	0.82756	1.04368		-0.10205	0.0852214	-0.269081	0.0649807	-1.19747	0.231123	0.578791	0.902984	0.764081	1.06714					-0.106887	0.0831627	-1.28528	0.198694	0.510073	0.898627	1.05772	0.763466		-0.0300606	0.103964	-0.289145	0.772471		-0.249503	0.14879
376.143	231.795		376.143	376.143	234.667	228.923		-0.189419	-0.490374	0.111537	16.3604	-1.23531	0.217051	0.522778	-5.77825	0.876959	0.71184	1.08038		-0.0432536	0.043586	-0.128681	0.0421734	-0.992373	0.321015	0.650881	0.957668	0.879255	1.04308					-0.0515246	0.0429255	-1.20033	0.230012	0.540925	0.94978	1.03315	0.873141		-0.00330899	0.0485816	-0.0681119	0.945697		-0.208065	0.0986817
513.302	286.528		513.302	513.303	284.689	288.367		0.0812789	-0.0478683	0.210426	17.9541	1.23523	0.21708	0.522778	-5.77834	1.05796	0.967365	1.15703		0.137119	0.105905	-0.0704516	0.34469	1.29473	0.195413	0.537529	1.14696	0.931973	1.41155					0.146267	0.102943	1.42086	0.155358	0.449904	1.1575	1.41628	0.946011		0.223187	0.121863	1.83146	0.0670324		-0.128473	0.214072
590.988	54.4158		590.988	590.989	67.4854	41.3462		-0.0408584	-0.105799	0.024082	26.5461	-1.23487	0.217214	0.522778	-5.77877	0.972076	0.92929	1.01683		-0.241579	0.217266	-0.667411	0.184254	-1.1119	0.266179	0.611612	0.785387	0.513035	1.20232					-0.264041	0.217783	-1.21241	0.225356	0.535516	0.767942	1.17682	0.501127		0.0079371	0.241154	0.032913	0.973744		-1.31713	0.500681
94.0298	27.3277		94.0298	94.0298	31.3107	23.3448		-0.105354	-0.272888	0.062179	20.703	-1.23426	0.217441	0.522778	-5.77951	0.929577	0.827661	1.04404		-0.0782986	0.0771451	-0.2295	0.072903	-1.01495	0.310128	0.640932	0.924688	0.794931	1.07563					-0.0835547	0.0767187	-1.0891	0.276108	0.58774	0.919841	1.0691	0.791422		-0.112088	0.0864515	-1.29655	0.194788		0.0537836	0.170924
156.999	253.71		156.999	156.999	265.354	242.067		-0.115631	-0.299776	0.0685128	22.9784	-1.23246	0.218112	0.52367	-5.78168	0.922978	0.812379	1.04864		-0.0961454	0.0772963	-0.247643	0.0553526	-1.24386	0.213553	0.561606	0.908332	0.780638	1.05691					-0.0956834	0.0755979	-1.26569	0.205624	0.514307	0.908752	1.05389	0.783601		-0.158757	0.0909727	-1.7451	0.0809668		0.0664078	0.146583
352.773	27.3759		352.773	352.773	38.1831	16.5688		0.152854	-0.0906797	0.396387	21.4706	1.23189	0.218324	0.52367	-5.78237	1.11177	0.93908	1.31621		0.0536335	0.0569137	-0.0579154	0.165182	0.942365	0.346006	0.671871	1.0551	0.94373	1.17961					0.0749389	0.0553317	1.35436	0.175623	0.473223	1.07782	1.20128	0.967044		0.046045	0.0665553	0.69183	0.489044		0.0742818	0.109786
592.325	180.281		592.325	592.326	188.272	172.291		0.157392	-0.0936804	0.408464	17.9619	1.23038	0.21889	0.524412	-5.78419	1.11527	0.937129	1.32727		0.0575002	0.0536837	-0.047718	0.162718	1.07109	0.284128	0.616516	1.05919	0.953403	1.17671					0.0629066	0.0527025	1.19362	0.232628	0.543113	1.06493	1.18081	0.960415		0.0509959	0.0623397	0.818033	0.413339		0.0761649	0.105603
436.851	33.5145		436.851	436.852	43.841	23.188		-0.0819193	-0.212676	0.0488369	23.0763	-1.22964	0.219164	0.524457	-5.78507	0.9448	0.862935	1.03443		-0.135843	0.11522	-0.36167	0.0899839	-1.17899	0.238403	0.585845	0.87298	0.696512	1.09416					-0.13533	0.111337	-1.2155	0.224177	0.535235	0.873427	1.08642	0.70219		-0.0760953	0.121615	-0.625708	0.531507		-0.659562	0.36006
293.012	52.6383		293.012	293.012	65.8527	39.4239		-0.0858663	-0.223112	0.0513796	23.0318	-1.22794	0.219802	0.525367	-5.78712	0.942219	0.856715	1.03626		-0.125228	0.102256	-0.325646	0.0751898	-1.22465	0.220706	0.569235	0.882296	0.722061	1.07809					-0.126774	0.0988417	-1.28259	0.199635	0.510119	0.880933	1.06925	0.725784		-0.21278	0.118885	-1.78981	0.073485		0.123725	0.20047
219.034	30.8535		219.034	219.034	38.891	22.8159		0.0876604	-0.0527624	0.228083	24.2404	1.22524	0.220818	0.527181	-5.79036	1.06265	0.964089	1.17128		0.099307	0.0921587	-0.0813207	0.279935	1.07757	0.281228	0.614735	1.10441	0.921898	1.32304					0.11125	0.0915812	1.21477	0.224453	0.535235	1.11767	1.33743	0.934028		0.0985674	0.100217	0.983541	0.325341		0.103359	0.234575
274.104	31.8639		274.104	274.104	43.1418	20.5861		-0.0713361	-0.185819	0.0431471	23.7542	-1.22299	0.221666	0.528589	-5.79306	0.951756	0.87915	1.03036		-0.144331	0.122632	-0.384685	0.0960234	-1.17694	0.239218	0.586859	0.865601	0.680665	1.10078					-0.150191	0.121129	-1.23992	0.215004	0.525503	0.860544	1.09114	0.678681		-0.0684963	0.13728	-0.498953	0.617812		-0.443883	0.272841
461.751	175.843		461.751	461.751	176.067	175.62		-0.0748313	-0.195089	0.0454265	15.9455	-1.22131	0.222302	0.529487	-5.79507	0.949453	0.873519	1.03199		-0.112432	0.111585	-0.331135	0.10627	-1.00759	0.313649	0.644951	0.893658	0.718108	1.11212					-0.129454	0.109725	-1.1798	0.23808	0.546702	0.878575	1.08938	0.708564		-0.136826	0.129856	-1.05368	0.29203		-0.0435795	0.218163
241.092	65.2215		241.092	241.092	83.5432	46.8997		0.059037	-0.0359944	0.154068	24.3765	1.2193	0.22306	0.530676	-5.79746	1.04177	0.975359	1.1127		0.142547	0.137566	-0.127077	0.412171	1.03621	0.300105	0.63313	1.15321	0.880666	1.51009					0.173862	0.131878	1.31836	0.187384	0.494667	1.18989	1.54086	0.918863		0.00370082	0.145568	0.0254233	0.979717		1.30229	0.420707
417.164	256.002		417.164	417.164	263.11	248.895		-0.0788244	-0.206283	0.0486344	22.0944	-1.2138	0.225156	0.535014	-5.80402	0.946829	0.866767	1.03429		-0.138596	0.116608	-0.367144	0.0899514	-1.18856	0.234611	0.583676	0.870579	0.69271	1.09412					-0.142961	0.115056	-1.24253	0.21404	0.524463	0.866788	1.08605	0.691792		0.0423169	0.136612	0.309759	0.756744		-0.624229	0.223825
537.416	216.897		537.416	537.416	216.71	217.084		-0.179191	-0.469175	0.110794	15.973	-1.21282	0.22553	0.535014	-5.80518	0.883198	0.722378	1.07982		-0.0665438	0.0485685	-0.161736	0.0286487	-1.3701	0.170655	0.515746	0.935622	0.850666	1.02906					-0.0483414	0.0475123	-1.01745	0.30894	0.618641	0.952808	1.0458	0.868085		-0.0300393	0.0599728	-0.500883	0.616453		-0.136109	0.0827898
639.557	250.531		639.557	639.557	256.139	244.924		0.123676	-0.0765849	0.323937	20.4807	1.21212	0.225798	0.535014	-5.80601	1.08951	0.9483	1.25174		0.0820416	0.0665174	-0.04833	0.212413	1.23339	0.217432	0.565267	1.0855	0.952819	1.23666					0.0669816	0.0652301	1.02685	0.30449	0.614992	1.06928	1.21511	0.940946		0.0497971	0.0783744	0.635375	0.525184		0.165085	0.125776
89.0429	35.1101		89.0429	89.0429	47.47	22.7503		-0.16618	-0.435341	0.102981	20.5481	-1.21177	0.22593	0.535014	-5.80642	0.891199	0.739519	1.07399		-0.0452384	0.0484823	-0.140262	0.0497852	-0.933091	0.350773	0.672699	0.95577	0.86913	1.05105					-0.0584445	0.0480695	-1.21583	0.224048	0.535235	0.943231	1.03642	0.858421		-0.0448862	0.0528212	-0.849776	0.39545		-0.0471221	0.122149
519.934	44.5914		519.934	519.935	55.913	33.2698		0.187297	-0.116328	0.490922	18.031	1.21073	0.226328	0.535338	-5.80765	1.13863	0.922533	1.40534		0.0454471	0.0440348	-0.0408595	0.131754	1.03207	0.302038	0.634466	1.0465	0.959964	1.14083					0.0514718	0.0440671	1.16803	0.242794	0.553798	1.05282	1.1478	0.965702		0.0441259	0.0492131	0.89663	0.369916		0.0507526	0.0986198
180.06	36.1105		180.059	180.06	46.9804	25.2406		0.0580283	-0.0363316	0.152388	24.1127	1.207	0.227761	0.536472	-5.81206	1.04104	0.975131	1.11141		0.168275	0.141803	-0.109654	0.446204	1.18668	0.235353	0.583676	1.18326	0.896144	1.56237					0.173459	0.140288	1.23645	0.216291	0.527452	1.18941	1.56584	0.903476		0.211428	0.154596	1.36761	0.171434		-0.0605595	0.356005
302.242	237.205		302.241	302.242	239.418	234.992		0.0651043	-0.0407784	0.170987	25.1915	1.20681	0.227834	0.536472	-5.81229	1.04616	0.97213	1.12583		0.13941	0.130161	-0.115701	0.394521	1.07106	0.284142	0.616516	1.1496	0.890742	1.48367					0.134344	0.125022	1.07456	0.28257	0.595264	1.14379	1.46139	0.895208		-0.0411678	0.152837	-0.269358	0.787654		0.616152	0.248334
205.017	32.5734		205.017	205.018	41.8358	23.3109		0.133189	-0.0834842	0.349861	22.7924	1.20647	0.227964	0.536472	-5.81269	1.09671	0.943776	1.27444		0.0497914	0.0550618	-0.0581277	0.15771	0.904282	0.365846	0.685458	1.05105	0.943529	1.17083					0.0627913	0.0540516	1.16169	0.245361	0.556551	1.0648	1.1838	0.957768		0.068625	0.0570989	1.20186	0.229418		-0.200109	0.207991
283.176	264.877		283.176	283.176	270.278	259.475		0.103204	-0.0647147	0.271122	20.8474	1.20629	0.228035	0.536472	-5.8129	1.07416	0.956134	1.20675		0.0879091	0.0803821	-0.0696368	0.245455	1.09364	0.274112	0.613296	1.09189	0.932732	1.2782					0.0912211	0.0786157	1.16034	0.245909	0.55656	1.09551	1.27801	0.93907		0.0152267	0.0919344	0.165625	0.868452		0.323821	0.16563
229.207	208.662		229.207	229.207	205.722	211.602		0.138065	-0.086615	0.362744	21.3892	1.20607	0.228118	0.536472	-5.81316	1.10043	0.94173	1.28587		0.0686567	0.0572668	-0.0435842	0.180898	1.19889	0.23057	0.578791	1.07107	0.957352	1.19829					0.0615051	0.0561383	1.0956	0.273254	0.587365	1.06344	1.18713	0.952633		0.00814784	0.0638183	0.127673	0.898408		0.318804	0.129758
280.078	36.405		280.077	280.078	47.3589	25.4511		-0.154717	-0.407125	0.09769	22.2481	-1.20307	0.229277	0.53845	-5.81669	0.898308	0.754125	1.07006		-0.0618691	0.0535017	-0.16673	0.0429922	-1.1564	0.247519	0.596213	0.940006	0.846428	1.04393					-0.0602848	0.0530538	-1.1363	0.255832	0.568331	0.941496	1.04467	0.848513		-0.0782736	0.0609682	-1.28384	0.199197		-0.00692941	0.111574
301.314	206.551		301.314	301.314	205.015	208.087		-0.161068	-0.423954	0.101818	17.5277	-1.20253	0.229486	0.53845	-5.81733	0.894363	0.745379	1.07313		-0.091708	0.0553107	-0.200115	0.0166989	-1.65805	0.0973069	0.393458	0.912372	0.818637	1.01684					-0.0632329	0.05121	-1.23478	0.216914	0.527713	0.938725	1.03784	0.849078		-0.15482	0.0577672	-2.68007	0.0073607		0.603366	0.191708
368.883	125.897		368.883	368.883	134.276	117.519		0.107625	-0.0682789	0.28353	18.7182	1.20086	0.230133	0.539349	-5.81929	1.07745	0.953775	1.21717		0.102518	0.0766201	-0.0476544	0.252691	1.33801	0.180894	0.529705	1.10796	0.953463	1.28749					0.0963939	0.0754679	1.27728	0.201502	0.51214	1.10119	1.27674	0.949782		0.0965565	0.0874712	1.10387	0.269651		0.122175	0.158829
312.299	285.479		312.299	312.299	283.279	287.679		-0.13078	-0.344869	0.0833098	16.2765	-1.19895	0.230876	0.540184	-5.82154	0.913338	0.787379	1.05945		-0.0681618	0.0624334	-0.190529	0.0542054	-1.09175	0.274942	0.613296	0.934109	0.826522	1.0557					-0.0725568	0.0614678	-1.1804	0.237839	0.546702	0.930013	1.04909	0.824454		-0.0256262	0.0678442	-0.377721	0.705637		-0.303371	0.159538
240.021	30.9185		240.02	240.021	39.8795	21.9574		-0.212162	-0.55958	0.135257	20.3512	-1.19858	0.231017	0.540184	-5.82197	0.863243	0.6785	1.09829		-0.0451872	0.0399878	-0.123562	0.0331874	-1.13003	0.258465	0.608371	0.955819	0.883767	1.03374					-0.0488969	0.0386001	-1.26675	0.205243	0.514307	0.952279	1.02712	0.882891		0.0142718	0.0430313	0.331662	0.740145		-0.421476	0.108252
312.894	125.956		312.893	312.894	118.62	133.293		0.125606	-0.080204	0.331415	19.1342	1.19784	0.231307	0.540244	-5.82284	1.09097	0.945924	1.25825		0.0779156	0.0687092	-0.0567519	0.212583	1.13399	0.256798	0.606129	1.08103	0.944828	1.23687					0.0788341	0.0664276	1.18677	0.23532	0.545259	1.08202	1.23248	0.949933		0.101761	0.0891252	1.14178	0.253546		0.0429801	0.107877
295.984	32.8456		295.984	295.984	42.1096	23.5816		0.242314	-0.155108	0.639736	20.4601	1.19669	0.231755	0.540674	-5.82419	1.18289	0.898065	1.55804		0.0386603	0.0321309	-0.0243152	0.101636	1.20321	0.228895	0.578791	1.03942	0.975978	1.10698					0.0361689	0.0317284	1.13995	0.254305	0.566785	1.03683	1.10336	0.974317		0.00828347	0.0371726	0.222838	0.823662		0.128415	0.063897
688.545	239.917		688.545	688.545	240.703	239.132		0.0751106	-0.048178	0.198399	23.07	1.19573	0.232129	0.540929	-5.82531	1.05344	0.967157	1.14742		0.106154	0.108038	-0.105598	0.317905	0.982553	0.325827	0.65393	1.11199	0.899786	1.37425					0.111402	0.104583	1.0652	0.286784	0.599958	1.11784	1.37216	0.910665		-0.0425553	0.12313	-0.345613	0.729634		0.603689	0.225221
338.036	37.2936		338.036	338.036	49.5184	25.0689		-0.187656	-0.496362	0.121049	20.1829	-1.19309	0.23316	0.542715	-5.8284	0.878031	0.708892	1.08753		-0.0497063	0.0424972	-0.132999	0.0335867	-1.16964	0.242147	0.590829	0.951509	0.875466	1.03416					-0.0444685	0.042229	-1.05303	0.292326	0.605364	0.956506	1.03904	0.880525		-0.0976775	0.0503985	-1.9381	0.0526106		0.0683283	0.0790555
377.255	197.535		377.254	377.255	210.432	184.638		0.226474	-0.146736	0.599684	19.2175	1.19102	0.233971	0.543272	-5.83081	1.16997	0.903292	1.51538		0.0381451	0.0361411	-0.0326901	0.10898	1.05545	0.291219	0.623911	1.03888	0.967838	1.11514					0.0424128	0.0356332	1.19026	0.233944	0.543113	1.04333	1.1188	0.972944		0.0531903	0.0404317	1.31556	0.188322		-0.0216686	0.0806164
309.38	268.633		309.38	309.38	275.218	262.049		0.107235	-0.0695845	0.284054	15.1206	1.19031	0.234249	0.543272	-5.83163	1.07716	0.952912	1.21761		0.068116	0.0736718	-0.0762781	0.21251	0.924587	0.355181	0.676629	1.07049	0.926559	1.23678					0.0792218	0.0733646	1.07984	0.280215	0.591661	1.08244	1.24984	0.937468		0.00739231	0.0784554	0.094223	0.924932		0.521009	0.21426
213.15	62.6796		213.15	213.15	48.8782	76.4811		-0.117971	-0.312772	0.0768309	22.1531	-1.1886	0.234922	0.543272	-5.83362	0.921483	0.805093	1.0547		-0.0888778	0.0739397	-0.233797	0.0560415	-1.20203	0.229352	0.578791	0.914957	0.791522	1.05764					-0.0853309	0.0716326	-1.19123	0.233563	0.543113	0.918208	1.05661	0.797933		-0.051127	0.0826984	-0.618235	0.53642		-0.239312	0.165085
356.92	61.6252		356.919	356.92	70.5367	52.7136		0.0655135	-0.0426849	0.173712	18.5346	1.18841	0.234999	0.543272	-5.83385	1.04646	0.970847	1.12796		0.184249	0.134822	-0.0799965	0.448494	1.36661	0.171747	0.517517	1.20231	0.92312	1.56595					0.181306	0.130292	1.39153	0.164064	0.454586	1.19878	1.54756	0.92861		0.109984	0.16389	0.671087	0.502165		0.339711	0.237123
440.679	32.2434		440.679	440.679	42.0688	22.4179		0.0413008	-0.0269142	0.109516	24.9335	1.18832	0.235032	0.543272	-5.83395	1.02904	0.981517	1.07887		0.256439	0.196707	-0.129099	0.641977	1.30366	0.192349	0.536813	1.29232	0.878887	1.90023					0.214075	0.191022	1.12068	0.262425	0.575478	1.23872	1.80125	0.851863		0.30048	0.210085	1.43028	0.152637		-0.0566902	0.560181
534.962	47.4935		534.962	534.962	56.5677	38.4193		0.194874	-0.127139	0.516888	19.5987	1.18778	0.235246	0.543272	-5.83458	1.14462	0.915645	1.43087		0.0494899	0.0424922	-0.0337932	0.132773	1.16468	0.244147	0.592633	1.05074	0.966771	1.14199					0.0536259	0.0416357	1.28798	0.197754	0.508936	1.05509	1.1448	0.972408		0.0461107	0.0470385	0.980277	0.326949		0.0644799	0.0990712
322.955	63.4598		322.955	322.955	79.1696	47.7499		0.163978	-0.107201	0.435158	16.8496	1.18682	0.235623	0.543272	-5.8357	1.12037	0.928388	1.35206		0.0604203	0.0546566	-0.0467047	0.167545	1.10545	0.268964	0.613296	1.06228	0.954369	1.1824					0.0583651	0.0519458	1.12358	0.261192	0.573989	1.0601	1.17372	0.957482		-0.0105378	0.0602021	-0.17504	0.861048		0.393222	0.130378
386.715	32.0894		386.714	386.715	42.0351	22.1436		0.041458	-0.027134	0.11005	26.6965	1.18629	0.235834	0.543272	-5.83631	1.02915	0.981368	1.07927		0.247987	0.194243	-0.132722	0.628696	1.27668	0.201714	0.546307	1.28144	0.875708	1.87516					0.201184	0.186052	1.08133	0.27955	0.590867	1.22285	1.76094	0.849185		0.349693	0.206898	1.69017	0.0909963		-0.507907	0.564047
323.222	215.806		323.221	323.222	221.142	210.471		0.0854863	-0.0560021	0.226975	25.0053	1.18585	0.236005	0.543272	-5.83682	1.06105	0.961926	1.17038		0.109339	0.0968043	-0.0803935	0.299072	1.12949	0.258692	0.608371	1.11554	0.922753	1.34861					0.101595	0.0932786	1.08916	0.276085	0.58774	1.10693	1.32899	0.921981		0.000673746	0.114667	0.00587565	0.995312		0.378908	0.180605
225.025	156.244		225.025	225.025	147.225	165.262		-0.145935	-0.387716	0.0958467	16.6073	-1.18465	0.23648	0.543272	-5.83821	0.903794	0.764338	1.06869		-0.05261	0.0558651	-0.162104	0.0568837	-0.941732	0.34633	0.671871	0.94875	0.850353	1.05853					-0.0630807	0.0544345	-1.15884	0.246523	0.557333	0.938868	1.04458	0.843857		0.0434505	0.0639459	0.679488	0.496829		-0.362265	0.11481
148.98	33.2125		148.98	148.98	43.1894	23.2356		-0.0620572	-0.164888	0.0407734	25.2452	-1.18447	0.236551	0.543272	-5.83842	0.957897	0.891998	1.02867		-0.0957489	0.122015	-0.334893	0.143395	-0.784733	0.43261	0.733322	0.908692	0.715415	1.15419					-0.141827	0.120917	-1.17293	0.240822	0.551143	0.867771	1.09985	0.684666		0.00107715	0.129645	0.0083084	0.993371		-0.846394	0.360976
513.479	235.799		513.479	513.479	236.783	234.815		0.21593	-0.141899	0.573758	18.743	1.18438	0.236586	0.543272	-5.83852	1.16145	0.906325	1.4884		0.0404354	0.0370782	-0.0322366	0.113107	1.09054	0.275474	0.613296	1.04126	0.968277	1.11975					0.0392463	0.0361589	1.08538	0.277752	0.589502	1.04003	1.11641	0.96887		0.00819366	0.0404828	0.202399	0.839605		0.208296	0.0923712
265.148	287.204		265.148	265.148	285.35	289.058		0.119818	-0.0788884	0.318524	19.4108	1.18349	0.236939	0.543473	-5.83956	1.0866	0.946787	1.24705		0.0896776	0.0712381	-0.0499465	0.229302	1.25884	0.208087	0.556246	1.09382	0.95128	1.25772					0.0943461	0.0679533	1.3884	0.165016	0.454586	1.09894	1.2555	0.961902		0.14743	0.0813952	1.81129	0.0700962		-0.0993724	0.147266
204.995	32.9583		204.995	204.995	44.7119	21.2047		-0.108286	-0.288321	0.071749	21.2914	-1.18051	0.238121	0.545516	-5.843	0.92769	0.818854	1.05099		-0.0846473	0.0768448	-0.23526	0.0659658	-1.10154	0.270664	0.613296	0.918836	0.790365	1.06819					-0.086939	0.0748309	-1.16181	0.245314	0.556551	0.916733	1.06155	0.791672		-0.0506161	0.0982053	-0.515411	0.606266		-0.138392	0.123414
386.237	159.726		386.236	386.237	156.633	162.819		0.1233	-0.0818551	0.328454	20.1641	1.1796	0.238483	0.545516	-5.84405	1.08922	0.944842	1.25567		0.0678522	0.0637298	-0.057056	0.19276	1.06468	0.287019	0.621154	1.07021	0.944541	1.21259					0.0762048	0.0625216	1.21885	0.222899	0.535235	1.07918	1.21987	0.95472		0.016189	0.0724482	0.223456	0.823181		0.244589	0.133998
539.353	275.644		539.353	539.354	279.933	271.354		-0.0959489	-0.255715	0.0638176	18.0985	-1.17872	0.238835	0.545516	-5.84508	0.935657	0.837572	1.04523		-0.0656703	0.0832089	-0.228757	0.0974161	-0.789222	0.429982	0.733322	0.93644	0.795522	1.10232					-0.0927359	0.0818983	-1.13233	0.257496	0.569553	0.911434	1.07013	0.776269		0.0139195	0.090571	0.153686	0.877858		-0.496387	0.210696
342.273	240.786		342.273	342.273	242.235	239.336		0.102403	-0.0681331	0.27294	20.9598	1.17856	0.238897	0.545516	-5.84525	1.07356	0.953872	1.20827		0.0868859	0.0819864	-0.0738045	0.247576	1.05976	0.289254	0.623911	1.09077	0.928853	1.28092					0.0771004	0.0778957	0.98979	0.322277	0.62812	1.08015	1.25832	0.92721		-0.00325173	0.0943901	-0.0344499	0.972518		0.363832	0.165452
299.127	216.172		299.127	299.127	215.235	217.11		0.187874	-0.125286	0.501034	16.1434	1.17748	0.239326	0.545738	-5.8465	1.13908	0.916822	1.41523		0.0394182	0.0424252	-0.0437337	0.12257	0.929121	0.352826	0.67277	1.04021	0.957209	1.1304					0.0493509	0.0417438	1.18223	0.237113	0.546702	1.05059	1.14016	0.968054		0.0248848	0.0464936	0.535231	0.59249		0.111728	0.103707
414.999	56.9448		414.999	414.999	66.6673	47.2223		0.170823	-0.114038	0.455683	19.0934	1.17698	0.239527	0.545738	-5.84708	1.1257	0.923998	1.37143		0.0525042	0.0463054	-0.0382526	0.143261	1.13387	0.256849	0.606129	1.05391	0.96247	1.15403					0.0485891	0.0461305	1.0533	0.292205	0.605364	1.04979	1.14913	0.959036		0.0197062	0.0525138	0.375258	0.707469		0.167131	0.0981733
325.217	207.48		325.217	325.217	209.105	205.854		0.176653	-0.118611	0.471917	17.0665	1.17426	0.240611	0.547598	-5.8502	1.13026	0.921074	1.38695		0.0520021	0.0440054	-0.0342469	0.138251	1.18172	0.237316	0.585705	1.05338	0.966333	1.14826					0.0491273	0.0436163	1.12635	0.260016	0.573843	1.05035	1.1441	0.964292		0.0636477	0.0474439	1.34154	0.179746		-0.0197154	0.117737
221.053	30.6683		221.053	221.053	39.3259	22.0106		-0.0557672	-0.149177	0.0376426	32.0434	-1.17177	0.241612	0.549266	-5.85307	0.962083	0.901765	1.02644		-0.132736	0.141157	-0.409398	0.143926	-0.940347	0.34704	0.671871	0.875696	0.66405	1.1548					-0.154779	0.139208	-1.11186	0.2662	0.579981	0.856604	1.12532	0.652055		-0.05313	0.154065	-0.344855	0.730204		-0.548965	0.352287
272.231	162.501		272.231	272.231	153.392	171.61		0.0646092	-0.043676	0.172894	22.0735	1.17106	0.241895	0.549298	-5.85387	1.0458	0.97018	1.12732		0.119323	0.122097	-0.119984	0.358629	0.977275	0.328433	0.655665	1.12673	0.886935	1.43137					0.133579	0.118729	1.12507	0.260557	0.573843	1.14291	1.44237	0.905625		0.00297422	0.138172	0.0215255	0.982826		0.533914	0.260825
414.821	53.5874		414.82	414.821	36.8945	70.2804		-0.103665	-0.277625	0.070295	16.4126	-1.1696	0.242483	0.549887	-5.85555	0.930666	0.824948	1.04993		-0.105513	0.0789923	-0.260335	0.0493088	-1.33574	0.181634	0.529705	0.899863	0.770793	1.05054					-0.0914517	0.0771713	-1.18505	0.235999	0.545597	0.912605	1.06163	0.784501		-0.0621114	0.0882404	-0.703888	0.481502		-0.28062	0.177241
218.033	30.7392		218.033	218.033	39.3096	22.1688		0.050064	-0.0341216	0.13425	26.6819	1.16719	0.243453	0.549887	-5.8583	1.03531	0.976626	1.09752		0.161141	0.152542	-0.137835	0.460117	1.05637	0.290798	0.623911	1.17485	0.871242	1.58426					0.180394	0.151061	1.19418	0.232407	0.543113	1.19769	1.61038	0.890756		0.215151	0.162013	1.32798	0.184184		-0.260682	0.452771
400.983	61.4735		400.983	400.983	67.6966	55.2505		0.158199	-0.107828	0.424225	19.619	1.16716	0.243465	0.549887	-5.85833	1.11589	0.927984	1.34185		0.0740516	0.0508736	-0.025659	0.173762	1.4556	0.145504	0.477085	1.07686	0.974667	1.18977					0.0576857	0.0497081	1.16049	0.24585	0.55656	1.05938	1.16779	0.961037		0.062331	0.0580343	1.07404	0.282806		0.112949	0.105724
307.002	36.5648		307.002	307.002	46.9992	26.1304		0.133465	-0.0909937	0.357924	21.6563	1.16704	0.243515	0.549887	-5.85847	1.09693	0.938876	1.28158		0.0933987	0.0604431	-0.0250677	0.211865	1.54523	0.12229	0.438189	1.0979	0.975244	1.23598					0.0612416	0.0585269	1.04639	0.295383	0.608284	1.06316	1.19238	0.947933		0.0394517	0.0708056	0.557183	0.577402		0.23831	0.116047
322.062	66.4116		322.062	322.063	80.7174	52.1058		-0.158496	-0.425053	0.108061	16.7862	-1.16703	0.243518	0.549887	-5.85848	0.895959	0.744812	1.07778		-0.0598684	0.0481018	-0.154146	0.0344094	-1.24462	0.213272	0.561589	0.941889	0.857147	1.03501					-0.0519798	0.0475004	-1.0943	0.273822	0.587365	0.949348	1.04198	0.864952		-0.0355959	0.0549467	-0.647827	0.517097		-0.13949	0.0995174
305.023	55.0876		305.023	305.023	66.9954	43.1797		-0.0522331	-0.140125	0.0356585	28.9343	-1.16642	0.243767	0.549887	-5.85919	0.964442	0.907441	1.02502		-0.145736	0.161003	-0.461296	0.169824	-0.905177	0.365372	0.685458	0.864386	0.630466	1.1851					-0.190859	0.156098	-1.22269	0.221448	0.533666	0.826249	1.12198	0.608468		0.0267856	0.183498	0.145972	0.883943		-0.72282	0.335605
215.033	30.9125		215.033	215.033	39.6293	22.1958		0.0523184	-0.0358042	0.140441	32.2907	1.16526	0.244235	0.550336	-5.86051	1.03693	0.975488	1.10224		0.170132	0.144339	-0.112767	0.45303	1.1787	0.238518	0.585845	1.18546	0.893359	1.57307					0.170164	0.142765	1.19192	0.233293	0.543113	1.1855	1.56829	0.896143		0.0974624	0.152504	0.639079	0.522772		0.794704	0.447094
221.155	191.476		221.155	221.155	192.394	190.558		-0.129355	-0.347868	0.0891587	17.9498	-1.16187	0.245607	0.552817	-5.86436	0.91424	0.785744	1.06375		-0.0608345	0.0623325	-0.183004	0.0613349	-0.975968	0.32908	0.656236	0.940979	0.832765	1.06325					-0.0737097	0.0610513	-1.20734	0.227301	0.538885	0.928941	1.04702	0.824177		-0.0563439	0.0732648	-0.769045	0.441867		-0.0726043	0.118612
606.282	189.927		606.281	606.282	191.633	188.22		-0.113549	-0.305564	0.0784661	15.6665	-1.16066	0.246102	0.553323	-5.86575	0.924311	0.809126	1.05589		-0.104819	0.0718508	-0.245644	0.0360062	-1.45884	0.144609	0.475676	0.900488	0.782201	1.03666					-0.0791216	0.069529	-1.13797	0.255135	0.567398	0.923928	1.05882	0.80622		-0.157545	0.0856479	-1.83945	0.0658485		0.0204456	0.132013
154.062	38.6765		154.062	154.062	50.6308	26.7223		0.0316227	-0.0219308	0.0851761	26.19	1.15895	0.246794	0.554271	-5.86768	1.02216	0.984914	1.06082		0.317001	0.262773	-0.198023	0.832026	1.20637	0.227674	0.577943	1.373	0.820351	2.29797					0.354964	0.255795	1.38769	0.165232	0.454586	1.42613	2.35448	0.863817		0.171022	0.293358	0.58298	0.559907		0.909606	0.591063
469.029	54.7961		469.028	469.029	66.2322	43.3599		-0.0462452	-0.124932	0.0324421	26.9859	-1.1535	0.249024	0.558665	-5.87385	0.968454	0.917047	1.02274		-0.193818	0.177345	-0.541408	0.153772	-1.09288	0.274444	0.613296	0.823808	0.581928	1.16623					-0.204557	0.173247	-1.18072	0.237713	0.546702	0.815009	1.14455	0.580352		-0.0273697	0.197861	-0.138328	0.889981		-0.87391	0.399948
384.718	32.0462		384.717	384.718	42.0332	22.0592		0.0402772	-0.0283257	0.10888	26.7473	1.15232	0.249509	0.55914	-5.87518	1.02831	0.980558	1.07839		0.236977	0.192007	-0.13935	0.613304	1.23421	0.217124	0.565267	1.26741	0.869924	1.84652					0.199479	0.186213	1.07124	0.284061	0.596704	1.22077	1.75849	0.847471		0.309049	0.204869	1.50852	0.131423		-0.283524	0.550561
477.343	244.655		477.343	477.343	249.019	240.29		-0.105971	-0.286593	0.0746503	19.3982	-1.15152	0.249834	0.559257	-5.87608	0.929179	0.819836	1.05311		-0.0569335	0.0765872	-0.207042	0.0931746	-0.743382	0.457251	0.754464	0.944657	0.812986	1.09765					-0.0778231	0.0766504	-1.0153	0.309963	0.618716	0.925128	1.0751	0.796078		0.0147343	0.0818711	0.179969	0.857177		-0.559004	0.216696
144.03	28.0937		144.03	144.03	38.4112	17.7763		0.0553681	-0.0392252	0.149961	21.6019	1.14883	0.250944	0.561128	-5.87911	1.03912	0.973177	1.10954		0.145497	0.143259	-0.135285	0.426279	1.01562	0.309809	0.64092	1.15661	0.873467	1.53155					0.153873	0.141456	1.08778	0.27669	0.587859	1.16634	1.53899	0.883928		0.0457701	0.168546	0.271558	0.785962		0.405076	0.271924
417.304	204.211		417.304	417.304	204.588	203.833		0.107833	-0.0767754	0.29244	17.5555	1.14645	0.251926	0.562629	-5.88178	1.07761	0.948175	1.22471		0.109994	0.0832922	-0.0532561	0.273243	1.32057	0.186643	0.531855	1.11627	0.948137	1.31422					0.101559	0.0802636	1.26532	0.205756	0.514307	1.1069	1.29547	0.945768		0.0677451	0.08873	0.763498	0.445167		0.423333	0.241642
115.004	160.246		115.004	115.004	160.957	159.535		0.133345	-0.0951099	0.3618	20.71	1.1456	0.252279	0.562629	-5.88274	1.09683	0.936201	1.28503		0.0633942	0.0605732	-0.0553271	0.182115	1.04657	0.295297	0.629352	1.06545	0.946176	1.19975					0.0724631	0.0582145	1.24476	0.21322	0.523151	1.07515	1.2051	0.959218		0.0687613	0.0725359	0.947963	0.343148		0.051027	0.110107
173.009	29.3672		173.009	173.009	39.5411	19.1933		-0.104231	-0.282893	0.0744314	22.1962	-1.14503	0.252512	0.562629	-5.88337	0.930301	0.821941	1.05295		-0.0809724	0.0746544	-0.227292	0.0653475	-1.08463	0.278085	0.613296	0.922219	0.796688	1.06753					-0.0807587	0.0730037	-1.10623	0.268628	0.581152	0.922416	1.06431	0.799438		-0.0282484	0.0825232	-0.342309	0.732118		-0.318559	0.175179
404.108	232.24		404.108	404.109	235.133	229.347		-0.114102	-0.309768	0.0815646	16.4645	-1.14454	0.252715	0.562629	-5.88392	0.923957	0.806771	1.05816		-0.0710387	0.0686456	-0.205582	0.0635042	-1.03486	0.300734	0.63313	0.931426	0.814174	1.06556					-0.0720776	0.0676356	-1.06568	0.28657	0.599958	0.930459	1.06235	0.814938		0.00112758	0.0753435	0.0149658	0.988059		-0.423648	0.166543
287.069	164.556		287.069	287.069	159.8	169.312		-0.105764	-0.287396	0.0758674	18.5853	-1.14288	0.253402	0.563545	-5.88578	0.929313	0.81938	1.05399		-0.0551367	0.0750654	-0.202262	0.0919888	-0.734515	0.462635	0.754795	0.946356	0.816881	1.09635					-0.0843272	0.0743458	-1.13426	0.256687	0.568993	0.91913	1.06331	0.794498		0.0252036	0.0830638	0.303424	0.761566		-0.413067	0.175325
340.203	166.506		340.203	340.203	164.187	168.826		0.172481	-0.124371	0.469334	17.1739	1.1404	0.254436	0.565228	-5.88855	1.127	0.917404	1.38447		0.0635174	0.0457083	-0.0260693	0.153104	1.38962	0.164643	0.504282	1.06558	0.974268	1.16545					0.0523134	0.044402	1.17818	0.238726	0.546958	1.05371	1.14952	0.965881		0.105071	0.0517502	2.03034	0.0423219		-0.0839186	0.0974791
150.886	30.4628		150.886	150.887	41.4288	19.4968		0.0346382	-0.0250705	0.0943468	28.0108	1.1386	0.255183	0.566272	-5.89055	1.0243	0.982773	1.06758		0.280163	0.22833	-0.167357	0.727682	1.22701	0.21982	0.568588	1.32335	0.845898	2.07028					0.247925	0.214469	1.156	0.247683	0.558104	1.28136	1.95089	0.841614		0.595294	0.262316	2.26938	0.0232454		-0.705111	0.463829
402.037	37.1655		402.037	402.037	48.0543	26.2766		-0.106043	-0.288944	0.0768581	21.42	-1.13794	0.255459	0.566272	-5.89129	0.929133	0.818501	1.05472		-0.0844867	0.0761418	-0.233722	0.0647485	-1.1096	0.267173	0.611612	0.918984	0.791582	1.06689					-0.0765475	0.0728994	-1.05004	0.293698	0.607591	0.926309	1.06859	0.802976		-0.220355	0.0936653	-2.35257	0.0186439		0.180233	0.130741
512.299	193.858		512.299	512.3	200.667	187.05		0.0610601	-0.0444357	0.166556	25.4207	1.136	0.256271	0.56645	-5.89345	1.04323	0.969669	1.12238		0.149796	0.130132	-0.105259	0.404851	1.1511	0.249689	0.598513	1.1616	0.900092	1.49908					0.144942	0.126985	1.14141	0.2537	0.566777	1.15597	1.48265	0.901271		0.0690635	0.147169	0.469281	0.638869		0.439188	0.278635
391.123	29.8691		391.123	391.123	38.2029	21.5353		0.138781	-0.101366	0.378928	22.0951	1.13425	0.257005	0.56645	-5.8954	1.10097	0.93215	1.30037		0.0624694	0.0531461	-0.041695	0.166634	1.17543	0.239823	0.587639	1.06446	0.959162	1.18132					0.060045	0.0524494	1.14482	0.252284	0.56536	1.06188	1.17686	0.958145		0.0707775	0.0588308	1.20307	0.228949		0.0256049	0.123925
89.0089	34.1712		89.0089	89.0089	45.7083	22.6342		-0.0597761	-0.163298	0.0437462	24.4454	-1.13331	0.257397	0.56645	-5.89644	0.959413	0.892981	1.03079		-0.103705	0.120753	-0.340377	0.132967	-0.858818	0.390441	0.710714	0.901491	0.711502	1.14221					-0.130708	0.120003	-1.08921	0.276063	0.58774	0.877474	1.11015	0.693562		-0.112266	0.128782	-0.871752	0.383344		-0.041397	0.347438
348.896	66.6174		348.896	348.896	81.714	51.5209		0.187267	-0.137049	0.511583	18.7009	1.13331	0.257398	0.56645	-5.89644	1.1386	0.909377	1.42561		0.0705338	0.0473793	-0.0223279	0.163396	1.48871	0.136565	0.460413	1.07308	0.97792	1.1775					0.0607003	0.044835	1.35386	0.175782	0.473223	1.06258	1.16018	0.97319		0.0110508	0.0610095	0.181133	0.856263		0.160916	0.0752043
396.278	255.182		396.278	396.278	260.286	250.077		-0.0721487	-0.197102	0.0528043	21.228	-1.13328	0.257411	0.56645	-5.89647	0.95122	0.872301	1.03728		-0.157183	0.130657	-0.413267	0.0989	-1.20302	0.228968	0.578791	0.854547	0.661486	1.10396					-0.157074	0.12522	-1.25438	0.209703	0.517865	0.854641	1.09238	0.668643		-0.111362	0.150414	-0.740368	0.459077		-0.298049	0.263728
198.976	35.494		198.976	198.976	45.3014	25.6865		-0.0429568	-0.117361	0.0314477	23.883	-1.13315	0.257465	0.56645	-5.89662	0.970664	0.921872	1.02204		-0.173049	0.188186	-0.541887	0.195788	-0.919566	0.3578	0.680351	0.841096	0.58165	1.21627					-0.212505	0.182549	-1.1641	0.244385	0.556015	0.808556	1.15638	0.565355		0.0606629	0.203022	0.2988	0.765092		-1.59911	0.501499
540.346	274.141		540.346	540.346	274.558	273.724		-0.116265	-0.317679	0.0851488	15.954	-1.13296	0.257544	0.56645	-5.89682	0.922573	0.802359	1.0608		-0.0695403	0.0642138	-0.195397	0.0563164	-1.08295	0.278831	0.613296	0.932823	0.822508	1.05793					-0.0655734	0.0635084	-1.03252	0.301831	0.612753	0.93653	1.06067	0.826918		-0.00928535	0.0718018	-0.129319	0.897105		-0.31027	0.143517
402.937	38.5074		402.937	402.938	48.3969	28.6179		-0.050171	-0.137124	0.0367821	23.9035	-1.13246	0.257754	0.56645	-5.89738	0.965822	0.90933	1.02582		-0.15916	0.153523	-0.46006	0.141739	-1.03672	0.299866	0.63313	0.85286	0.631246	1.15228					-0.159104	0.153716	-1.03505	0.300645	0.612753	0.852908	1.15278	0.63104		-0.0835115	0.163067	-0.512131	0.608559		-0.749271	0.45544
363.076	61.2052		363.076	363.077	78.0308	44.3796		0.144541	-0.106195	0.395277	20.0852	1.13144	0.258185	0.566788	-5.89852	1.10538	0.929035	1.31519		0.0497526	0.0510583	-0.0503197	0.149825	0.974429	0.329844	0.657118	1.05101	0.950925	1.16163					0.052859	0.0506546	1.04352	0.296709	0.608284	1.05428	1.16433	0.954637		0.0639036	0.0567521	1.12601	0.26016		-0.0103446	0.116954
350.209	215.555		350.208	350.209	213.988	217.121		0.134097	-0.0989268	0.367121	20.0169	1.12947	0.259013	0.567996	-5.90069	1.09741	0.933727	1.28978		0.0506621	0.0579098	-0.0628391	0.164163	0.874844	0.381659	0.704853	1.05197	0.939095	1.17841					0.055145	0.0559785	0.985111	0.32457	0.628581	1.05669	1.17923	0.94689		-0.019066	0.0690663	-0.276054	0.782507		0.215731	0.106266
438.943	56.1348		438.943	438.943	63.1526	49.1171		-0.122922	-0.336843	0.0909992	21.8682	-1.1278	0.259718	0.568115	-5.90254	0.918326	0.791772	1.06511		-0.073481	0.066859	-0.204522	0.0575603	-1.09904	0.271749	0.613296	0.929154	0.815037	1.05925					-0.0654278	0.0645168	-1.01412	0.310525	0.619234	0.936667	1.06293	0.825405		-0.0667317	0.0747639	-0.892566	0.37209		-0.10043	0.149396
103.04	32.2107		103.04	103.04	41.2763	23.145		-0.0661362	-0.181262	0.0489895	26.8878	-1.12751	0.259837	0.568115	-5.90285	0.955193	0.881931	1.03454		-0.155151	0.118468	-0.387344	0.0770416	-1.30965	0.190315	0.536492	0.856286	0.678857	1.08009					-0.132321	0.115939	-1.14129	0.253748	0.566777	0.87606	1.09957	0.697982		-0.0978665	0.134897	-0.725488	0.468153		-0.34829	0.247696
362.982	38.1713		362.981	362.982	48.4113	27.9314		-0.0599849	-0.164445	0.0444758	23.5558	-1.12705	0.260032	0.568115	-5.90336	0.959274	0.892271	1.03131		-0.0984834	0.128788	-0.350904	0.153937	-0.764691	0.444455	0.742642	0.906211	0.704051	1.16642					-0.139952	0.126533	-1.10605	0.268705	0.581152	0.8694	1.11411	0.678442		0.0176644	0.137587	0.128387	0.897842		-0.920464	0.366018
455.41	209.073		455.41	455.41	206.4	211.745		0.209123	-0.155165	0.573411	16.7001	1.12671	0.260178	0.568115	-5.90374	1.15599	0.898029	1.48804		0.0320045	0.036901	-0.0403202	0.104329	0.867306	0.385774	0.70662	1.03252	0.960482	1.10997					0.0386942	0.0363858	1.06344	0.287581	0.601013	1.03945	1.11629	0.967904		0.0019612	0.0398964	0.0491573	0.960794		0.209842	0.0970671
588.067	205.217		588.067	588.067	215.61	194.823		-0.107516	-0.295019	0.079987	15.9758	-1.12543	0.260717	0.568685	-5.90514	0.928185	0.815061	1.05701		-0.0731526	0.067671	-0.205785	0.0594802	-1.081	0.279696	0.613296	0.929459	0.814008	1.06128					-0.0757845	0.0669069	-1.13269	0.257346	0.569553	0.927016	1.05691	0.813083		-0.0739369	0.0743705	-0.994169	0.320141		-0.0693784	0.163145
465.493	262.255		465.493	465.493	270.157	254.353		-0.0808989	-0.222373	0.0605757	18.4633	-1.12233	0.262034	0.57095	-5.90856	0.945468	0.857154	1.04288		-0.0886581	0.0951525	-0.275154	0.0978373	-0.931748	0.351467	0.672699	0.915158	0.759455	1.10278					-0.0966263	0.0937811	-1.03034	0.302851	0.613499	0.907895	1.0911	0.755453		0.0147101	0.106375	0.138286	0.890015		-0.50248	0.212839
539.021	56.8247		539.021	539.021	70.0842	43.5653		0.122559	-0.0928663	0.337984	19.3635	1.11661	0.264469	0.575641	-5.91482	1.08866	0.937658	1.26399		0.0671297	0.0652117	-0.0606828	0.194942	1.02941	0.303286	0.635497	1.06943	0.941122	1.21524					0.0714891	0.064092	1.11541	0.264673	0.57793	1.07411	1.21788	0.947308		0.0523449	0.0729761	0.717289	0.473196		0.125728	0.145283
344.896	59.8721		344.896	344.896	61.6936	58.0505		0.149401	-0.113658	0.412461	19.8841	1.1147	0.26529	0.576815	-5.91691	1.10911	0.924242	1.33095		0.0642322	0.0490377	-0.03188	0.160344	1.30985	0.190246	0.536492	1.06634	0.968623	1.17391					0.0534396	0.0482618	1.10728	0.268171	0.581152	1.05489	1.15955	0.959682		0.0744442	0.0526877	1.41293	0.157675		-0.00190677	0.134085
255.307	235.592		255.307	255.307	236.237	234.947		0.0714824	-0.0544965	0.197461	23.8305	1.11367	0.26573	0.577158	-5.91803	1.0508	0.96293	1.14668		0.0905242	0.106704	-0.118613	0.299661	0.848363	0.396236	0.714576	1.09475	0.888152	1.3494					0.106251	0.102476	1.03684	0.29981	0.612187	1.1121	1.35948	0.909735		-0.0268753	0.120018	-0.223927	0.822814		0.533364	0.233097
122.022	42.3333		122.022	122.022	54.2092	30.4575		0.0895457	-0.0685075	0.247599	20.6945	1.11198	0.266456	0.577368	-5.91987	1.06404	0.953624	1.18723		0.0817029	0.0831844	-0.0813355	0.244741	0.98219	0.326006	0.65393	1.08513	0.921884	1.27729					0.0925129	0.0820572	1.12742	0.259565	0.573509	1.09693	1.28833	0.933962		0.104297	0.091031	1.14573	0.251905		-0.0326681	0.204808
491.194	158.723		491.194	491.194	153.378	164.068		0.128373	-0.0982333	0.354978	17.0124	1.11188	0.2665	0.577368	-5.91999	1.09306	0.934176	1.27897		0.0625818	0.0667927	-0.0683294	0.193493	0.936956	0.348781	0.671871	1.06458	0.933953	1.21348					0.0724819	0.0613858	1.18076	0.237698	0.546702	1.07517	1.21264	0.953292		0.135873	0.070354	1.93128	0.0534486		-0.606853	0.212626
456.699	33.2996		456.699	456.7	43.2237	23.3755		0.14092	-0.107925	0.389766	21.8357	1.11147	0.266673	0.577368	-5.92042	1.10261	0.927922	1.31018		0.0662198	0.0526515	-0.0369752	0.169415	1.2577	0.2085	0.556246	1.06846	0.9637	1.18461					0.055177	0.0514457	1.07253	0.283483	0.596101	1.05673	1.16884	0.95537		0.0841406	0.0557359	1.50963	0.131138		-0.0823822	0.160497
438.923	57.2794		438.923	438.923	55.503	59.0559		0.12449	-0.0958094	0.34479	17.4486	1.10912	0.267688	0.578953	-5.92299	1.09012	0.935747	1.26997		0.075445	0.0623781	-0.0468139	0.197704	1.20948	0.226479	0.576778	1.07836	0.954265	1.2186					0.0717383	0.0613813	1.16873	0.242512	0.553771	1.07437	1.21173	0.952592		0.0740086	0.0728796	1.01549	0.309872		0.0793796	0.120623
592.566	32.3372		592.566	592.567	42.0097	22.6646		0.221803	-0.170993	0.6146	20.2991	1.10829	0.268042	0.579107	-5.92388	1.16619	0.888231	1.53113		0.0366189	0.0324133	-0.02691	0.100148	1.12975	0.258581	0.608371	1.0373	0.973449	1.10533					0.0335655	0.0321337	1.04456	0.296228	0.608284	1.03414	1.10136	0.971012		0.0224857	0.0347588	0.646906	0.517693		0.130865	0.0897586
246.992	27.6536		246.992	246.992	35.5178	19.7894		0.281073	-0.217171	0.779316	18.8113	1.10722	0.268508	0.579419	-5.92505	1.2151	0.860251	1.71632		0.0270999	0.0275109	-0.0268204	0.0810202	0.985061	0.324594	0.653661	1.02747	0.973536	1.08439					0.0344741	0.0269265	1.2803	0.200439	0.510706	1.03508	1.09117	0.981865		0.00248121	0.0312658	0.0793586	0.936747		0.111525	0.0578991
256.934	34.6382		256.934	256.934	44.8056	24.4707		-0.0508646	-0.141076	0.0393467	22.9038	-1.10665	0.268753	0.579419	-5.92566	0.965358	0.906843	1.02765		-0.120413	0.15255	-0.419407	0.17858	-0.789335	0.429916	0.733322	0.886554	0.657437	1.19552					-0.172036	0.15027	-1.14484	0.252273	0.56536	0.841949	1.13031	0.627152		0.0411167	0.16696	0.246268	0.805475		-0.936912	0.375372
341.233	165.561		341.233	341.233	150.88	180.242		-0.147032	-0.408092	0.114028	17.0373	-1.10542	0.269285	0.579632	-5.92699	0.903106	0.753619	1.08225		-0.0585692	0.0554673	-0.167283	0.0501447	-1.05592	0.291003	0.623911	0.943113	0.84596	1.05142					-0.0664765	0.0515348	-1.28993	0.197074	0.507825	0.935685	1.03513	0.84579		-0.166739	0.0650447	-2.56345	0.0103637		0.229767	0.106196
709.527	218.804		709.526	709.527	217.904	219.703		0.0966745	-0.0750361	0.268385	20.7349	1.10502	0.269458	0.579632	-5.92742	1.06931	0.949318	1.20446		0.107628	0.0811478	-0.0514187	0.266675	1.32632	0.184733	0.531315	1.11363	0.949881	1.30562					0.0819179	0.0783322	1.04577	0.295665	0.608284	1.08537	1.26548	0.930891		0.0194207	0.0941724	0.206225	0.836615		0.361997	0.15992
193.979	27.9774		193.978	193.979	35.5938	20.3611		-0.100061	-0.277876	0.0777548	19.6206	-1.10446	0.269701	0.579632	-5.92803	0.932994	0.824804	1.05537		-0.0890049	0.0869372	-0.259399	0.0813889	-1.02378	0.305937	0.636773	0.914841	0.771515	1.08479					-0.100741	0.0837984	-1.20218	0.229294	0.540478	0.904167	1.06556	0.767217		-0.0417405	0.10788	-0.386916	0.698818		-0.17656	0.14683
443.242	181.677		443.242	443.243	187.943	175.411		0.123509	-0.0964342	0.343452	17.627	1.10216	0.2707	0.581087	-5.93052	1.08938	0.935342	1.26879		0.0707656	0.0637674	-0.0542163	0.195747	1.10975	0.267109	0.611612	1.07333	0.947227	1.21622					0.0662045	0.0612055	1.08168	0.279396	0.590867	1.06845	1.20462	0.947661		0.136858	0.073321	1.86657	0.0619623		-0.134438	0.129194
322.948	140.565		322.948	322.949	126.239	154.892		0.116793	-0.0912979	0.324884	20.3549	1.10159	0.270947	0.581087	-5.93113	1.08432	0.938678	1.25256		0.0638558	0.0646979	-0.0629498	0.190661	0.986984	0.32365	0.653046	1.06594	0.938991	1.21005					0.0824954	0.0632749	1.30376	0.192315	0.502461	1.08599	1.22939	0.959327		0.0851971	0.0727446	1.17118	0.241526		-0.0169169	0.141522
291.233	220.075		291.233	291.233	220.704	219.445		0.161424	-0.126897	0.449745	17.5393	1.09887	0.272128	0.582596	-5.93405	1.11839	0.915799	1.3658		0.0468464	0.0455442	-0.0424186	0.136111	1.02859	0.303671	0.635497	1.04796	0.958469	1.14581					0.0458883	0.0450683	1.01819	0.308585	0.618641	1.04696	1.14365	0.958443		0.0284346	0.049888	0.56997	0.568698		0.138977	0.111596
288.909	120.356		288.909	288.909	119.857	120.855		-0.158782	-0.442447	0.124883	21.4814	-1.09863	0.272235	0.582596	-5.93431	0.895781	0.735885	1.09042		-0.065969	0.0472746	-0.158625	0.0266874	-1.39544	0.162882	0.500725	0.93616	0.853316	1.02705					-0.043284	0.0464387	-0.932066	0.351302	0.656406	0.957639	1.04889	0.874324		-0.0332258	0.055108	-0.602921	0.546561		-0.157212	0.0919925
264.16	206.41		264.16	264.16	205.761	207.059		-0.119485	-0.333127	0.0941582	19.0858	-1.09769	0.272646	0.582596	-5.93533	0.920516	0.793814	1.06744		-0.0721233	0.0631616	-0.195918	0.0516712	-1.14188	0.253502	0.602715	0.930416	0.82208	1.05303					-0.0648064	0.0619269	-1.0465	0.295331	0.608284	0.937249	1.0582	0.830122		-0.0274725	0.0700655	-0.392098	0.694986		-0.265787	0.14592
430.899	62.877		430.899	430.899	77.2638	48.4901		0.184111	-0.145242	0.513464	16.7588	1.09717	0.272873	0.582596	-5.93588	1.13612	0.904228	1.42747		0.0341521	0.0415088	-0.0472036	0.115508	0.822768	0.41064	0.721176	1.03474	0.953893	1.12244					0.0501448	0.0407297	1.23116	0.218263	0.529735	1.05142	1.1388	0.970751		0.0569812	0.0497527	1.14529	0.25209		-0.0181291	0.0752913
188.057	31.4384		188.057	188.057	42.0225	20.8543		0.202575	-0.15996	0.565111	19.8273	1.09671	0.273074	0.582596	-5.93638	1.15075	0.89505	1.4795		0.024849	0.0368057	-0.0472888	0.0969868	0.675141	0.499586	0.775622	1.02516	0.953812	1.10185					0.0438581	0.0362591	1.20957	0.226442	0.537471	1.04483	1.12179	0.973157		-0.00425272	0.0407124	-0.104458	0.916806		0.155026	0.0861061
624.313	161.616		624.313	624.314	158.983	164.249		0.0997052	-0.0792114	0.278622	20.5564	1.09376	0.274364	0.584739	-5.93954	1.07155	0.946575	1.21304		0.106302	0.0759156	-0.0424895	0.255094	1.40027	0.161433	0.500179	1.11216	0.958401	1.29058					0.0841783	0.0738125	1.14043	0.254106	0.566785	1.08782	1.25715	0.941299		0.0261082	0.0887628	0.294135	0.768655		0.324756	0.146501
236.922	82.3472		236.922	236.922	90.4468	74.2476		0.0835707	-0.0666533	0.233795	18.71	1.09187	0.275195	0.585544	-5.94156	1.05964	0.95485	1.17592		0.0980427	0.0904194	-0.079176	0.275261	1.08431	0.278227	0.613296	1.10301	0.923877	1.31687					0.100839	0.0888346	1.13514	0.256318	0.568793	1.1061	1.31647	0.929344		0.121661	0.109676	1.10927	0.267313		0.0479304	0.159758
520.889	59.8125		520.888	520.889	66.9587	52.6663		0.122294	-0.0976288	0.342217	20.4602	1.09142	0.275393	0.585544	-5.94204	1.08846	0.934568	1.2677		0.0701115	0.0597696	-0.0470347	0.187258	1.17303	0.240784	0.588583	1.07263	0.954054	1.20594					0.0622272	0.0589879	1.05492	0.291464	0.604803	1.0642	1.19464	0.948011		0.0554909	0.0658243	0.843014	0.39922		0.138796	0.14267
512.661	33.3879		512.661	512.661	43.4099	23.366		-0.111502	-0.312306	0.0893025	22.4762	-1.08984	0.276085	0.585544	-5.94372	0.925624	0.805353	1.06386		-0.034657	0.0637879	-0.159679	0.090365	-0.543316	0.586912	0.818677	0.965937	0.852417	1.09457					-0.0713204	0.0652683	-1.09273	0.274514	0.58774	0.931164	1.05824	0.819348		0.00752644	0.0652285	0.115386	0.908139		-0.958142	0.305198
212.09	36.3556		212.09	212.09	47.2524	25.4588		-0.0699735	-0.196129	0.0561825	23.787	-1.08863	0.276619	0.585544	-5.94502	0.952656	0.872889	1.03971		-0.125324	0.111444	-0.34375	0.0931014	-1.12455	0.260779	0.609216	0.882211	0.709106	1.09757					-0.120925	0.109647	-1.10286	0.270088	0.583527	0.886101	1.09854	0.714743		-0.27693	0.136566	-2.0278	0.0425802		0.176875	0.192811
327.145	240.86		327.145	327.145	242.851	238.868		0.156849	-0.126072	0.439769	20.3207	1.08811	0.276851	0.585544	-5.94557	1.11485	0.916323	1.35639		0.0448976	0.0462271	-0.0457058	0.135501	0.97124	0.331429	0.6583	1.04592	0.955323	1.14511					0.0441118	0.0452982	0.973811	0.33015	0.633792	1.0451	1.14213	0.956311		0.0186205	0.0517202	0.360025	0.718829		0.149264	0.103075
122.976	168.105		122.976	122.976	160.203	176.008		-0.0941221	-0.263909	0.0756644	22.9638	-1.08804	0.276881	0.585544	-5.94565	0.936842	0.832829	1.05385		-0.0855511	0.081733	-0.245745	0.0746427	-1.04671	0.295232	0.629352	0.918006	0.782122	1.0775					-0.0771912	0.0797177	-0.968308	0.332891	0.635349	0.925713	1.08226	0.791807		-0.057672	0.0902882	-0.638754	0.522983		-0.2121	0.192363
306.026	52.372		306.026	306.026	62.278	42.466		-0.0469175	-0.131582	0.0377465	25.2494	-1.08766	0.27705	0.585544	-5.94605	0.968002	0.91283	1.02651		-0.22104	0.167245	-0.548835	0.106754	-1.32165	0.186283	0.53157	0.801684	0.577623	1.11266					-0.180069	0.162723	-1.10659	0.268469	0.581152	0.835213	1.14897	0.607134		-0.128787	0.192866	-0.667756	0.504289		-0.500722	0.335812
278.221	208.738		278.22	278.221	206.95	210.527		0.0778027	-0.0626362	0.218242	26.2026	1.08733	0.277192	0.585544	-5.9464	1.05541	0.957513	1.16331		0.104787	0.0963156	-0.0839884	0.293562	1.08795	0.276617	0.613296	1.11047	0.919442	1.3412					0.0932017	0.0933622	0.99828	0.318143	0.624535	1.09768	1.3181	0.914125		-0.0122369	0.112897	-0.108389	0.913687		0.417718	0.184617
112.993	52.6473		112.993	112.993	55.5701	49.7245		-0.0563643	-0.15823	0.0455015	23.1912	-1.086	0.27778	0.585544	-5.94781	0.961685	0.896124	1.03204		-0.173469	0.1543	-0.475891	0.128953	-1.12423	0.260914	0.609216	0.840743	0.621331	1.13764					-0.163947	0.150301	-1.0908	0.275363	0.58774	0.848787	1.13956	0.632208		-0.197296	0.177049	-1.11435	0.265127		-0.0982141	0.314652
750.565	234.838		750.564	750.565	235.142	234.533		0.160092	-0.129323	0.449507	17.2051	1.08569	0.277919	0.585544	-5.94815	1.11736	0.914261	1.36557		0.0503006	0.0462293	-0.0403071	0.140908	1.08807	0.276565	0.613296	1.05159	0.960494	1.15132					0.0455664	0.0456811	0.997489	0.318527	0.624535	1.04662	1.14465	0.956984		0.0645044	0.0530961	1.21486	0.224419		0.0057942	0.0939879
192.958	117.403		192.958	192.958	101.91	132.895		0.119622	-0.0966829	0.335928	19.168	1.08543	0.278035	0.585544	-5.94842	1.08645	0.935181	1.26219		0.0580771	0.0661211	-0.071518	0.187672	0.878344	0.379757	0.703789	1.0598	0.93098	1.20644					0.0731401	0.0638336	1.14579	0.251881	0.56536	1.07588	1.21927	0.949354		0.0835763	0.0773006	1.08119	0.279614		-0.011453	0.127646
406.29	248.545		406.29	406.29	247.866	249.225		-0.0854961	-0.240214	0.0692214	19.0081	-1.08458	0.278409	0.585544	-5.94932	0.94246	0.84662	1.04915		-0.0827127	0.0854923	-0.250275	0.0848491	-0.967487	0.3333	0.6583	0.920616	0.778587	1.08855					-0.0829327	0.0849571	-0.976172	0.328979	0.633792	0.920413	1.08718	0.77923		-0.0385515	0.0938045	-0.410977	0.681089		-0.299288	0.207734
450.261	185.788		450.261	450.261	187.11	184.465		-0.0939521	-0.263991	0.0760866	22.0378	-1.08446	0.278462	0.585544	-5.94945	0.936953	0.832781	1.05415		-0.0821901	0.0791116	-0.237246	0.0728658	-1.03891	0.298845	0.63313	0.921097	0.788797	1.07559					-0.085933	0.0776623	-1.1065	0.268512	0.581152	0.917656	1.06853	0.788084		-0.109479	0.0917776	-1.19288	0.232917		-0.00328223	0.156063
310.878	129.142		310.878	310.878	123.709	134.576		0.0703803	-0.0573093	0.19807	19.8077	1.08181	0.279638	0.587412	-5.95226	1.04999	0.961055	1.14716		0.0981191	0.109517	-0.11653	0.312768	0.895927	0.370292	0.690627	1.10309	0.890003	1.3672					0.11876	0.108507	1.09449	0.273739	0.587365	1.1261	1.39297	0.910361		0.0904787	0.127907	0.707382	0.479329		0.119108	0.211995
455.014	56.007		455.014	455.014	68.8537	43.1602		-0.0430373	-0.121229	0.0351546	28.2281	-1.08028	0.280316	0.588232	-5.95387	0.970609	0.919404	1.02467		-0.16201	0.178596	-0.512052	0.188031	-0.907134	0.364336	0.685458	0.850432	0.599264	1.20687					-0.194181	0.174039	-1.11574	0.264535	0.57793	0.823508	1.15828	0.585495		0.065431	0.199475	0.328016	0.742899		-1.08105	0.400978
398.695	32.8198		398.695	398.695	42.7686	22.871		0.0935733	-0.0766242	0.263771	18.9656	1.07908	0.280852	0.588719	-5.95515	1.06701	0.948274	1.20061		0.0786309	0.0838967	-0.0858037	0.243066	0.937235	0.348638	0.671871	1.0818	0.917774	1.27515					0.0957791	0.0830548	1.1532	0.248827	0.560066	1.10052	1.29507	0.935187		0.028956	0.109792	0.263736	0.791983		0.148344	0.130064
471.332	172.739		471.332	471.333	171.28	174.197		-0.152398	-0.429747	0.124951	17.0102	-1.07847	0.281123	0.588719	-5.95579	0.899754	0.742392	1.09047		-0.0412075	0.0468594	-0.13305	0.0506352	-0.879386	0.379192	0.703379	0.95963	0.875421	1.05194					-0.0508907	0.0464153	-1.09642	0.272895	0.587365	0.950383	1.0409	0.867739		-0.03263	0.0538786	-0.605621	0.544767		-0.0678438	0.0949451
457.018	55.7854		457.018	457.018	69.0112	42.5596		0.136434	-0.112366	0.385233	20.7732	1.07629	0.282099	0.589187	-5.95809	1.09918	0.92507	1.30607		0.0487927	0.0509799	-0.051126	0.148711	0.957098	0.338518	0.662782	1.05	0.950159	1.16034					0.0548799	0.0506272	1.084	0.278364	0.589579	1.05641	1.16662	0.95662		0.0325832	0.0553771	0.588387	0.556272		0.13887	0.130543
437.078	185.482		437.078	437.079	186.648	184.315		-0.0928611	-0.262263	0.0765413	18.7856	-1.07589	0.282274	0.589187	-5.95851	0.937661	0.833779	1.05449		-0.0692842	0.0823719	-0.23073	0.0921618	-0.841114	0.400284	0.716519	0.933062	0.793954	1.09654					-0.0965786	0.080559	-1.19886	0.230584	0.541616	0.907939	1.06324	0.775324		-0.0409273	0.0929284	-0.440417	0.659635		-0.173255	0.177941
376.927	62.9831		376.927	376.927	78.2589	47.7072		0.145658	-0.120314	0.411629	18.3467	1.07486	0.282736	0.589187	-5.95959	1.10623	0.919987	1.33019		0.0548486	0.048847	-0.0408897	0.150587	1.12287	0.261495	0.609216	1.05638	0.959935	1.16252					0.0518098	0.0482167	1.07452	0.282589	0.595264	1.05318	1.15756	0.958204		0.0625514	0.0534415	1.17046	0.241814		0.0157413	0.120416
377.281	231.926		377.281	377.282	234.614	229.237		-0.0967385	-0.273429	0.0799519	22.9348	-1.07459	0.282859	0.589187	-5.95988	0.935145	0.827351	1.05698		-0.0654988	0.0783423	-0.219047	0.0880493	-0.836059	0.403122	0.716986	0.9366	0.803284	1.09204					-0.0808285	0.0799289	-1.01125	0.311895	0.620083	0.922352	1.07878	0.788605		0.0119968	0.0838392	0.143092	0.886217		-0.599019	0.219981
330.243	214.998		330.243	330.243	215.18	214.815		-0.1001	-0.282968	0.0827688	16.0652	-1.07436	0.282962	0.589187	-5.96012	0.932969	0.821898	1.05905		-0.0748224	0.0696854	-0.211403	0.0617585	-1.07372	0.28295	0.616189	0.927908	0.809448	1.06371					-0.0624612	0.0686678	-0.909614	0.363026	0.664357	0.93945	1.07479	0.82115		-0.102777	0.0766066	-1.34162	0.17972		0.0592475	0.167767
279.196	129.851		279.196	279.196	115.375	144.327		0.243232	-0.201315	0.687779	17.6712	1.07388	0.283173	0.589187	-5.96062	1.18364	0.869757	1.6108		0.0288228	0.0293858	-0.0287723	0.0864178	0.980841	0.326671	0.654395	1.02924	0.971638	1.09026					0.0301792	0.0288955	1.04442	0.296289	0.608284	1.03064	1.09069	0.973891		0.0091054	0.0327144	0.27833	0.780759		0.111191	0.0668644
253.03	35.8542		253.03	253.03	46.2896	25.4189		-0.163542	-0.462776	0.135692	19.7238	-1.07269	0.283709	0.589187	-5.96188	0.89283	0.725589	1.09862		-0.0431155	0.0420345	-0.125502	0.0392707	-1.02572	0.305025	0.636773	0.957801	0.882054	1.04005					-0.0453863	0.041642	-1.08992	0.27575	0.58774	0.955628	1.0369	0.88073		-0.0138881	0.0463095	-0.299897	0.764256		-0.179855	0.100166
199.098	167.727		199.098	199.098	153.908	181.546		0.161229	-0.133858	0.456316	20.5547	1.07238	0.283849	0.589187	-5.9622	1.11824	0.911391	1.37203		0.0589293	0.0478093	-0.0347752	0.152634	1.23259	0.217728	0.56532	1.0607	0.965823	1.1649					0.0518155	0.0460482	1.12524	0.260485	0.573843	1.05318	1.15266	0.96229		0.0682138	0.0534991	1.27505	0.202293		0.022113	0.106534
349.969	36.0989		349.969	349.97	46.0756	26.1223		-0.177551	-0.502572	0.14747	19.3888	-1.07218	0.283939	0.589187	-5.96241	0.884203	0.705848	1.10763		-0.0369008	0.0396178	-0.11455	0.0407486	-0.931421	0.351636	0.672699	0.963772	0.891767	1.04159					-0.0398761	0.0391243	-1.01922	0.3081	0.618641	0.960908	1.03749	0.889977		-0.0523189	0.0426502	-1.2267	0.219936		0.0601037	0.10698
301.238	237.333		301.238	301.238	239.668	234.998		0.0570219	-0.0475174	0.161561	27.5911	1.07057	0.284659	0.589697	-5.96409	1.04032	0.9676	1.1185		0.105654	0.130794	-0.150697	0.362006	0.807791	0.419211	0.72497	1.11144	0.860108	1.43621					0.118703	0.125997	0.94211	0.346136	0.652714	1.12604	1.44146	0.879633		-0.0762783	0.151051	-0.504982	0.613571		0.650769	0.261465
141.027	54.143		141.027	141.028	66.9631	41.3229		-0.0702773	-0.199145	0.0585907	23.5148	-1.07035	0.284761	0.589697	-5.96433	0.952455	0.871066	1.04145		-0.0974187	0.106698	-0.306543	0.111705	-0.913033	0.361225	0.684321	0.907176	0.735987	1.11818					-0.117635	0.109524	-1.07406	0.282794	0.595264	0.88902	1.10189	0.717271		-0.0256755	0.116579	-0.22024	0.825684		-0.467612	0.264817
163.061	33.3249		163.061	163.061	41.1001	25.5497		-0.0805259	-0.228312	0.0672598	22.2627	-1.06944	0.285167	0.589788	-5.96528	0.945713	0.853633	1.04772		-0.0760301	0.0930915	-0.258486	0.106426	-0.816725	0.414086	0.72361	0.926788	0.77222	1.1123					-0.0943073	0.0912821	-1.03314	0.301538	0.612753	0.910003	1.08829	0.760925		0.00442147	0.100924	0.0438099	0.965056		-0.534815	0.241008
272.929	33.6043		272.929	272.929	43.5747	23.634		-0.132598	-0.376108	0.110911	22.4018	-1.06875	0.285479	0.589788	-5.966	0.912187	0.770513	1.07991		-0.0578297	0.0559084	-0.167408	0.0517487	-1.03437	0.300965	0.63313	0.943811	0.845854	1.05311					-0.0624822	0.055611	-1.12356	0.261201	0.573989	0.93943	1.04761	0.842417		-0.0604467	0.0618719	-0.976965	0.328587		-0.0461836	0.130521
305.215	160.405		305.215	305.216	157.864	162.947		0.100861	-0.0844563	0.286178	17.681	1.06822	0.285717	0.589788	-5.96656	1.07241	0.94314	1.21941		0.0577462	0.0739806	-0.0872531	0.202746	0.780559	0.435062	0.736259	1.05945	0.916445	1.22476					0.0854797	0.0724265	1.18023	0.23791	0.546702	1.08924	1.25538	0.945089		0.107763	0.0828233	1.30111	0.19322		-0.13968	0.164551
427.05	182.81		427.05	427.05	185.599	180.021		-0.0724401	-0.205605	0.0607245	20.2814	-1.06769	0.285958	0.589788	-5.96711	0.951028	0.867175	1.04299		-0.0948077	0.111186	-0.312728	0.123113	-0.852696	0.393828	0.713073	0.909548	0.731449	1.13101					-0.139519	0.110104	-1.26715	0.205101	0.514307	0.869777	1.07927	0.700947		-0.00725072	0.127799	-0.0567354	0.954756		-0.367438	0.225511
358.995	54.767		358.995	358.995	67.7625	41.7715		-0.0412356	-0.117268	0.0347968	29.2087	-1.06446	0.287417	0.592201	-5.97048	0.971822	0.921932	1.02441		-0.178952	0.184601	-0.540763	0.182858	-0.969403	0.332344	0.6583	0.836146	0.582304	1.20064					-0.183508	0.180414	-1.01715	0.309083	0.618641	0.832345	1.18543	0.584429		-0.0291129	0.206224	-0.141171	0.887735		-0.783147	0.41411
466.294	214.273		466.293	466.294	221.181	207.366		0.137309	-0.116296	0.390914	17.791	1.06267	0.288229	0.59307	-5.97235	1.09985	0.922553	1.31122		0.0615604	0.0535185	-0.0433338	0.166455	1.15026	0.250035	0.598513	1.06349	0.957592	1.18111					0.0540181	0.0528963	1.02121	0.307155	0.618641	1.0555	1.17081	0.951554		0.0311497	0.0604754	0.515081	0.606496		0.171394	0.11493
162.839	21.0947		162.839	162.839	26.5764	15.6129		-0.0394824	-0.112459	0.0334941	25.1708	-1.06188	0.288585	0.59307	-5.97317	0.973004	0.92501	1.02349		-0.245541	0.232042	-0.700334	0.209252	-1.05818	0.289975	0.623911	0.782281	0.496419	1.23276					-0.266397	0.216931	-1.22802	0.219438	0.530595	0.766135	1.17209	0.500783		-0.0347924	0.29458	-0.118108	0.905982		-0.590089	0.376657
128.005	47.8817		128.005	128.005	64.3077	31.4556		-0.0331741	-0.0945064	0.0281582	26.8693	-1.06161	0.288709	0.59307	-5.97345	0.977268	0.936593	1.01971		-0.217081	0.226292	-0.660604	0.226443	-0.959297	0.337409	0.662415	0.804865	0.516539	1.25413					-0.231566	0.221542	-1.04525	0.29591	0.608284	0.79329	1.22465	0.513868		0.0637949	0.255462	0.249723	0.802801		-1.24056	0.487651
565.511	240.713		565.511	565.511	242.616	238.81		0.189586	-0.161323	0.540495	21.1124	1.06039	0.289261	0.593511	-5.97471	1.14044	0.894205	1.45447		0.0383057	0.037589	-0.0353673	0.111979	1.01907	0.308171	0.638822	1.03905	0.965251	1.11849					0.0355962	0.0366884	0.97023	0.331932	0.634703	1.03624	1.1135	0.964338		-0.00574731	0.0426663	-0.134704	0.892846		0.19106	0.0794499
464.279	189.054		464.279	464.279	189.551	188.558		0.151373	-0.12925	0.431996	17.0888	1.05872	0.290022	0.593511	-5.97645	1.11063	0.914307	1.3491		0.0486144	0.0474235	-0.044334	0.141563	1.02511	0.305311	0.636773	1.04982	0.956634	1.15207					0.0432664	0.0466175	0.928114	0.353349	0.656632	1.04422	1.14412	0.953035		0.0451348	0.0541081	0.834159	0.404192		0.0601446	0.0984957
204.971	137.694		204.971	204.971	129.927	145.461		0.099927	-0.0854125	0.285266	22.7147	1.05821	0.290257	0.593511	-5.97698	1.07172	0.942515	1.21864		0.063912	0.0730952	-0.079352	0.207176	0.874366	0.381919	0.704853	1.066	0.923715	1.2302					0.0733373	0.0713729	1.02752	0.304174	0.61496	1.07609	1.23767	0.935613		0.0901806	0.0833453	1.08201	0.279247		-0.0236143	0.152136
566.34	215.741		566.34	566.341	223.529	207.952		0.119189	-0.102092	0.340469	24.2261	1.05718	0.290726	0.593511	-5.97805	1.08612	0.931681	1.26617		0.0639522	0.0579768	-0.0496803	0.177585	1.10307	0.269999	0.613296	1.06604	0.951534	1.19433					0.0585613	0.0574659	1.01906	0.308174	0.618641	1.06031	1.18672	0.947364		0.0233036	0.0630759	0.369453	0.71179		0.285305	0.147192
228.141	208.992		228.141	228.141	206.362	211.622		0.0917142	-0.0785671	0.261996	16.1835	1.05712	0.290751	0.593511	-5.9781	1.06564	0.946998	1.19914		0.0684952	0.0789186	-0.0861825	0.223173	0.867921	0.385438	0.70662	1.0709	0.917427	1.25004					0.0664202	0.0779276	0.852332	0.39403	0.687285	1.06868	1.24503	0.917303		0.0226742	0.0840719	0.269701	0.787391		0.40826	0.228933
238.901	136.809		238.901	238.901	122.639	150.978		-0.0804938	-0.230032	0.0690444	18.8789	-1.05649	0.291039	0.593511	-5.97876	0.945734	0.852616	1.04902		-0.106967	0.0984088	-0.299845	0.0859105	-1.08697	0.277051	0.613296	0.898555	0.740933	1.08971					-0.112886	0.0970135	-1.16361	0.244581	0.556015	0.893252	1.08032	0.738575		-0.142571	0.117164	-1.21685	0.223661		-0.021687	0.18133
365.246	232.348		365.246	365.246	235.845	228.851		-0.0935336	-0.267336	0.0802689	23.5612	-1.05625	0.291148	0.593511	-5.979	0.937224	0.830852	1.05722		-0.0689169	0.0824938	-0.230602	0.092768	-0.835419	0.403482	0.716986	0.933404	0.794056	1.09721					-0.0843781	0.0818071	-1.03143	0.302341	0.613071	0.919084	1.07892	0.782924		-0.00709695	0.0920602	-0.0770903	0.938552		-0.320853	0.185846
409.273	197.265		409.273	409.273	197.037	197.493		-0.151714	-0.433683	0.130254	16.3225	-1.05604	0.291244	0.593511	-5.97922	0.90018	0.740369	1.09449		-0.0480872	0.0458446	-0.137941	0.0417666	-1.04892	0.294216	0.629014	0.953051	0.87115	1.04265					-0.0446101	0.0451888	-0.987195	0.323547	0.628581	0.95637	1.04494	0.875307		-0.0022932	0.0503223	-0.0455702	0.963653		-0.2716	0.111175
585.929	47.3946		585.929	585.929	57.2607	37.5285		0.130021	-0.112737	0.372779	18.1555	1.05123	0.293448	0.597089	-5.98419	1.09431	0.924832	1.29485		0.056185	0.0563969	-0.0543508	0.166721	0.996244	0.319132	0.649049	1.05779	0.9471	1.18142					0.0685712	0.0576329	1.18979	0.234128	0.543113	1.07098	1.19905	0.956582		0.000578789	0.0604052	0.00958177	0.992355		0.433949	0.157443
290.856	32.0381		290.856	290.856	44.3032	19.7729		-0.0947024	-0.271655	0.0822498	22.9486	-1.05041	0.293821	0.597089	-5.98502	0.936465	0.828369	1.05867		-0.0493867	0.0812857	-0.208704	0.10993	-0.607569	0.543473	0.797876	0.951813	0.811636	1.1162					-0.0762626	0.0784371	-0.972277	0.330913	0.634128	0.926573	1.08055	0.794534		0.033222	0.0888168	0.374051	0.708366		-0.475465	0.20171
316.257	235.392		316.256	316.257	234.624	236.16		0.083067	-0.0721618	0.238296	22.1498	1.05029	0.293875	0.597089	-5.98514	1.05927	0.951212	1.1796		0.0897767	0.0900444	-0.086707	0.26626	0.997027	0.318751	0.64892	1.09393	0.916946	1.30507					0.0840571	0.0865698	0.970975	0.331561	0.634587	1.08769	1.28883	0.917943		-0.0557456	0.1051	-0.530406	0.595831		0.491373	0.174595
365.207	217.307		365.207	365.207	217.595	217.019		0.12575	-0.109424	0.360924	16.3646	1.04948	0.294249	0.597151	-5.98598	1.09107	0.926958	1.28425		0.0617117	0.0563877	-0.0488061	0.17223	1.09442	0.273771	0.613296	1.06366	0.952366	1.18795					0.0589145	0.0558343	1.05517	0.291349	0.604803	1.06068	1.18335	0.950734		0.0408484	0.0607315	0.672607	0.501197		0.192104	0.151827
345.243	176.212		345.243	345.244	169.294	183.13		-0.171936	-0.493645	0.149773	18.8817	-1.04896	0.294489	0.597151	-5.98652	0.887651	0.710228	1.10939		-0.0407278	0.0406941	-0.120487	0.0390311	-1.00083	0.316909	0.647474	0.96009	0.886489	1.0398					-0.0444603	0.0401846	-1.1064	0.268552	0.581152	0.956514	1.0349	0.884067		-0.0267211	0.0469498	-0.569142	0.56926		-0.0830331	0.081595
279.204	223.294		279.204	279.204	223.054	223.535		0.2661	-0.232224	0.764423	19.7407	1.04806	0.294902	0.597395	-5.98744	1.20255	0.851321	1.69869		0.0253592	0.0262306	-0.0260518	0.0767701	0.966779	0.333655	0.6583	1.02568	0.974285	1.07979					0.0263883	0.0256285	1.02965	0.303176	0.613549	1.02674	1.07963	0.976438		0.00461424	0.028857	0.1599	0.87296		0.124012	0.0629287
607.384	186.291		607.384	607.385	188.866	183.715		0.161542	-0.141816	0.4649	18.4393	1.04517	0.296237	0.598682	-5.9904	1.11848	0.906378	1.38022		0.0304879	0.0430689	-0.0539256	0.114901	0.707886	0.479016	0.763292	1.03096	0.947503	1.12176					0.0432986	0.0425921	1.01659	0.30935	0.618641	1.04425	1.13517	0.960615		0.0315186	0.0484203	0.650938	0.515086		0.0265826	0.0942479
580.559	32.7179		580.559	580.56	42.646	22.7897		0.11531	-0.101305	0.331924	21.6201	1.0448	0.296407	0.598682	-5.99078	1.08321	0.932189	1.25869		0.0591194	0.0579193	-0.0544002	0.172639	1.02072	0.307386	0.637843	1.0609	0.947053	1.18844					0.0576343	0.0575264	1.00188	0.316403	0.623827	1.05933	1.18576	0.946374		0.0350974	0.0632796	0.55464	0.579141		0.183161	0.143794
376.226	145.796		376.225	376.226	129.082	162.51		0.0913043	-0.0802179	0.262827	19.8736	1.04478	0.296415	0.598682	-5.9908	1.06533	0.945915	1.19983		0.0759059	0.0749409	-0.0709755	0.222787	1.01288	0.311119	0.641611	1.07886	0.931485	1.24955					0.0701306	0.0741535	0.945748	0.344277	0.649877	1.07265	1.24045	0.927548		0.0780284	0.0828195	0.94215	0.346116		0.0663155	0.176046
486.938	37.4986		486.938	486.938	48.4598	26.5373		-0.186977	-0.538559	0.164606	19.6526	-1.04379	0.296872	0.599014	-5.99181	0.878445	0.688458	1.12086		-0.0277394	0.040755	-0.107618	0.0521389	-0.680638	0.496101	0.775622	0.972642	0.897971	1.05352					-0.037998	0.0392244	-0.968734	0.332678	0.635349	0.962715	1.03965	0.891475		-0.00144366	0.0457769	-0.0315369	0.974841		-0.128246	0.0894955
551.032	55.9436		551.031	551.032	69.2392	42.648		-0.0502398	-0.144953	0.0444736	25.7178	-1.0411	0.298121	0.600941	-5.99456	0.965776	0.904409	1.03131		-0.142983	0.145019	-0.427216	0.141249	-0.98596	0.324153	0.653415	0.866768	0.652323	1.15171					-0.156693	0.142649	-1.09845	0.272007	0.587054	0.854967	1.13077	0.646434		-0.0633466	0.161996	-0.391037	0.69577		-0.46431	0.325403
452.923	60.8406		452.923	452.923	67.1189	54.5623		-0.129822	-0.375094	0.11545	20.398	-1.03885	0.299162	0.602107	-5.99684	0.913944	0.771055	1.08331		-0.0755876	0.0568655	-0.187042	0.0358668	-1.32923	0.183771	0.531315	0.927199	0.829409	1.03652					-0.0534499	0.0556991	-0.959618	0.337247	0.643064	0.947953	1.0573	0.849914		-0.0560077	0.0640194	-0.874854	0.381653		-0.148802	0.123795
272.958	133.218		272.958	272.958	129.871	136.564		-0.0891298	-0.257566	0.0793067	19.4538	-1.03858	0.299288	0.602107	-5.99711	0.94009	0.836498	1.05651		-0.0908695	0.0871079	-0.261598	0.0798588	-1.04318	0.296863	0.631375	0.913137	0.769821	1.08313					-0.0960717	0.0858027	-1.11968	0.262849	0.575792	0.908399	1.07476	0.767785		-0.101871	0.100787	-1.01075	0.312135		-0.0583921	0.173169
395.275	254.553		395.275	395.275	260.839	248.268		-0.0421846	-0.121991	0.037622	23.9521	-1.03746	0.299812	0.602173	-5.99826	0.971183	0.918919	1.02642		-0.216498	0.18186	-0.572937	0.13994	-1.19047	0.233862	0.583676	0.805334	0.563867	1.1502					-0.180549	0.172389	-1.04734	0.294944	0.608284	0.834811	1.17039	0.595454		0.0935787	0.210367	0.444835	0.656439		-1.13366	0.361798
337.205	219.86		337.205	337.205	218.955	220.765		-0.130993	-0.378862	0.116875	18.2797	-1.03725	0.299909	0.602173	-5.99847	0.913202	0.769044	1.08438		-0.0315252	0.0604915	-0.150086	0.087036	-0.52115	0.602262	0.8301	0.968967	0.860634	1.09094					-0.0695551	0.0571821	-1.21638	0.22384	0.535235	0.932809	1.04344	0.833908		-0.0899927	0.0683215	-1.3172	0.187773		0.180595	0.130134
640.56	250.75		640.56	640.561	256.723	244.777		0.11786	-0.105336	0.341056	19.0776	1.03642	0.300297	0.602361	-5.99932	1.08512	0.929588	1.26668		0.0679689	0.0608152	-0.0512267	0.187164	1.11763	0.263725	0.611426	1.07033	0.950063	1.20583					0.0495107	0.0591264	0.837371	0.402384	0.693403	1.05076	1.17986	0.935778		0.0111547	0.0729644	0.152879	0.878493		0.197252	0.110066
400.692	32.5964		400.692	400.692	42.5455	22.6473		0.098585	-0.088342	0.285512	22.1397	1.03513	0.300898	0.602975	-6.00062	1.07072	0.940603	1.21884		0.079722	0.0666154	-0.0508417	0.210286	1.19675	0.231403	0.578791	1.08299	0.950429	1.23403					0.0657475	0.0662013	0.993145	0.320639	0.627178	1.06796	1.21592	0.937998		0.0679717	0.0746819	0.91015	0.362743		0.125471	0.14736
285.207	198.917		285.207	285.207	196.497	201.338		0.167822	-0.150991	0.486634	19.2354	1.03316	0.301817	0.604226	-6.00262	1.12336	0.900632	1.40117		0.0494965	0.0409639	-0.0307913	0.129784	1.2083	0.226934	0.576778	1.05074	0.969678	1.13858					0.0407685	0.0404882	1.00692	0.313972	0.622111	1.04161	1.12764	0.962147		0.0335199	0.0460864	0.727328	0.467025		0.109618	0.0894019
320.828	22.729		320.828	320.829	27.902	17.556		0.0782198	-0.0706054	0.227045	17.5312	1.03156	0.302565	0.60513	-6.00423	1.05571	0.952238	1.17044		0.107234	0.0991461	-0.0870884	0.301557	1.08158	0.27944	0.613296	1.1132	0.916596	1.35196					0.109848	0.094894	1.15759	0.247032	0.557868	1.11611	1.34426	0.926683		0.141218	0.121783	1.15959	0.246217		0.0404381	0.170737
340.213	219.056		340.213	340.213	218.383	219.729		0.132874	-0.121398	0.387145	16.9787	1.02564	0.305345	0.610094	-6.01019	1.09648	0.919297	1.3078		0.0627781	0.051903	-0.0389499	0.164506	1.20953	0.22646	0.576778	1.06479	0.961799	1.17881					0.0471801	0.051354	0.918723	0.358241	0.6613	1.04831	1.15932	0.947931		0.0659506	0.0556152	1.18584	0.235687		0.0413653	0.144487
245.114	27.9382		245.114	245.114	35.763	20.1134		0.097123	-0.089783	0.284029	17.4261	1.01989	0.308065	0.614927	-6.01595	1.06964	0.939664	1.21759		0.0638591	0.0734432	-0.080087	0.207805	0.869503	0.384572	0.70662	1.06594	0.923036	1.23097					0.0768732	0.0736512	1.04375	0.296603	0.608284	1.07991	1.24761	0.934743		0.00190254	0.0838095	0.0227008	0.981889		0.268866	0.152452
156.965	38.0047		156.965	156.965	51.1829	24.8265		-0.128419	-0.375761	0.118922	19.4074	-1.01903	0.308473	0.615141	-6.01681	0.914833	0.770699	1.08592		-0.0558631	0.0509521	-0.155727	0.0440011	-1.09639	0.27291	0.613296	0.945669	0.855793	1.04498					-0.0513967	0.0505866	-1.01601	0.309623	0.618641	0.949902	1.04891	0.860238		-0.0599229	0.0566168	-1.05839	0.289876		-0.0385667	0.116862
222.868	32.8759		222.868	222.868	43.6855	22.0663		-0.0716207	-0.209771	0.0665295	23.3001	-1.01752	0.309191	0.615974	-6.01831	0.951568	0.864674	1.04719		-0.0277468	0.107174	-0.237804	0.18231	-0.258895	0.795716	0.924943	0.972635	0.788357	1.19999					-0.096663	0.097897	-0.987395	0.323449	0.628581	0.907862	1.0999	0.749356		0.103769	0.114935	0.902851	0.366605		-0.904094	0.296689
310.838	45.5583		310.838	310.838	48.7809	42.3357		-0.159373	-0.467091	0.148346	20.5819	-1.01652	0.309666	0.616319	-6.01931	0.895414	0.723422	1.1083		-0.0252348	0.0461956	-0.115777	0.065307	-0.546259	0.584888	0.818083	0.975081	0.890674	1.06749					-0.0448151	0.0431355	-1.03894	0.298834	0.611109	0.956174	1.04053	0.878657		0.0222938	0.0487109	0.457676	0.647186		-0.450129	0.145643
490.936	53.957		490.936	490.936	54.5023	53.4116		0.151264	-0.141049	0.443577	20.3093	1.01564	0.310082	0.616549	-6.02018	1.11054	0.906859	1.35997		0.0379558	0.045485	-0.0511932	0.127105	0.834468	0.404017	0.716986	1.03869	0.950095	1.13554					0.0530499	0.044576	1.1901	0.234007	0.543113	1.05448	1.15076	0.966263		0.006252	0.0515246	0.12134	0.903422		0.149906	0.0968213
382.721	32.1702		382.72	382.721	41.9999	22.3406		0.0351628	-0.0329475	0.103273	25.4408	1.01327	0.311214	0.618139	-6.02254	1.02467	0.977421	1.07421		0.213731	0.196433	-0.171272	0.598733	1.08806	0.27657	0.613296	1.23829	0.842593	1.81981					0.177231	0.188586	0.939787	0.347327	0.653149	1.19391	1.72782	0.824978		0.314003	0.209873	1.49616	0.134613		-0.49482	0.557894
672.909	42.2616		672.908	672.909	54.7987	29.7245		-0.108111	-0.317639	0.101418	17.769	-1.0127	0.311486	0.618139	-6.0231	0.927802	0.802382	1.07283		-0.0443204	0.0619108	-0.165663	0.0770226	-0.715875	0.474069	0.760741	0.956647	0.847331	1.08007					-0.0678989	0.0609734	-1.11358	0.265458	0.579027	0.934355	1.05296	0.829106		-0.0312424	0.0719691	-0.434109	0.66421		-0.0815451	0.121421
618.238	26.9232		618.238	618.238	34.0347	19.8117		0.250204	-0.235174	0.735582	20.75	1.01174	0.311945	0.618449	-6.02405	1.18938	0.849582	1.66507		0.0309668	0.0280784	-0.024066	0.0859995	1.10287	0.270085	0.613296	1.03145	0.976221	1.08981					0.0293118	0.0267887	1.09418	0.273874	0.587365	1.02975	1.08526	0.977073		0.0647769	0.0299673	2.16158	0.0306504		-0.212149	0.0803585
236.105	173.232		236.105	236.106	170.06	176.404		-0.0818279	-0.241037	0.0773808	20.3488	-1.00876	0.313369	0.620073	-6.027	0.94486	0.846137	1.0551		-0.0620744	0.0885453	-0.23562	0.111471	-0.701046	0.483274	0.766755	0.939813	0.790081	1.11792					-0.0914689	0.0858664	-1.06525	0.286764	0.599958	0.91259	1.07986	0.771231		-0.0146277	0.0963485	-0.15182	0.879329		-0.319911	0.224602
443.959	55.259		443.959	443.959	67.9665	42.5515		0.141419	-0.133734	0.416573	17.4938	1.00876	0.31337	0.620073	-6.027	1.10299	0.911469	1.33475		0.0597836	0.0502402	-0.0386854	0.158253	1.18996	0.234064	0.583676	1.06161	0.962053	1.17146					0.0423404	0.0493436	0.858072	0.390853	0.684661	1.04325	1.14919	0.947079		0.0204467	0.0584241	0.34997	0.726361		0.171433	0.0984283
272.195	185.938		272.194	272.195	177.806	194.069		0.13911	-0.132363	0.410584	17.4864	1.00575	0.314819	0.622337	-6.02997	1.10123	0.912336	1.32922		0.0353092	0.0484855	-0.0597206	0.130339	0.728244	0.466464	0.756249	1.03594	0.942028	1.13921					0.0447313	0.0476286	0.939169	0.347644	0.653149	1.04575	1.14807	0.952542		0.03535	0.0530406	0.666471	0.50511		0.035102	0.119587
309.204	207.515		309.204	309.205	203.788	211.242		0.190783	-0.182085	0.563651	17.152	1.00424	0.315541	0.622923	-6.03145	1.14138	0.881428	1.47801		0.0338608	0.0361855	-0.0370615	0.104783	0.935756	0.349399	0.671871	1.03444	0.963617	1.11047					0.0326278	0.035538	0.918111	0.358561	0.6613	1.03317	1.1077	0.96365		0.0385723	0.0411519	0.937315	0.348596		0.0177988	0.0759815
250.144	200.036		250.144	250.145	199.424	200.649		0.054692	-0.0522419	0.161626	22.7403	1.00384	0.315737	0.622923	-6.03185	1.03864	0.964436	1.11855		0.133141	0.126298	-0.1144	0.380681	1.05418	0.291803	0.624506	1.14241	0.891901	1.46328					0.126975	0.124461	1.0202	0.307631	0.618641	1.13539	1.44906	0.889614		0.146558	0.145659	1.00617	0.314332		0.0924916	0.253526
429.286	192.578		429.286	429.286	188.208	196.948		-0.0824684	-0.243907	0.0789701	16.3104	-1.00262	0.316325	0.622923	-6.03305	0.94444	0.844455	1.05626		-0.0515863	0.0873982	-0.222884	0.119711	-0.590244	0.555027	0.801249	0.949722	0.800208	1.12717					-0.0867003	0.0834767	-1.03862	0.298983	0.611109	0.916952	1.07995	0.778556		0.0932128	0.107173	0.86974	0.384442		-0.339047	0.151005
238.077	29.6447		238.077	238.077	35.5409	23.7484		0.112044	-0.107295	0.331383	24.6754	1.0026	0.316333	0.622923	-6.03306	1.08076	0.928327	1.25822		0.055115	0.0591935	-0.0609021	0.171132	0.931099	0.351802	0.672699	1.05666	0.940915	1.18665					0.0647915	0.0583052	1.11125	0.266462	0.579981	1.06694	1.1961	0.951718		0.0384522	0.0659749	0.582831	0.560007		0.123897	0.134043
128.045	156.144		128.045	128.045	143.089	169.199		-0.0807093	-0.238915	0.0774967	22.8225	-1.00128	0.316971	0.623043	-6.03436	0.945593	0.847382	1.05519		-0.0948481	0.0983976	-0.287704	0.0980078	-0.963926	0.335083	0.659937	0.909511	0.749984	1.10297					-0.114602	0.0951221	-1.20479	0.228284	0.539963	0.891721	1.07448	0.740047		-0.0474717	0.111366	-0.426266	0.669914		-0.263465	0.210099
174.996	33.12		174.996	174.996	42.5913	23.6487		-0.250822	-0.74266	0.241016	20.6587	-1.00092	0.317146	0.623043	-6.03471	0.840417	0.597636	1.18182		-0.0413202	0.0281121	-0.0964189	0.0137785	-1.46984	0.141606	0.470763	0.959522	0.908084	1.01387					-0.0244674	0.0271378	-0.901598	0.367271	0.667943	0.97583	1.02914	0.925281		-0.0228807	0.0320916	-0.71298	0.475858		-0.102145	0.0582852
231.063	65.838		231.062	231.063	69.791	61.885		-0.128096	-0.379363	0.123172	19.6072	-1.00058	0.317307	0.623043	-6.03504	0.915039	0.768777	1.08913		-0.0391928	0.0498773	-0.136951	0.0585649	-0.785784	0.431994	0.733322	0.961565	0.872013	1.06031					-0.0457565	0.049756	-0.919617	0.357773	0.6613	0.955275	1.05313	0.866513		-0.0816751	0.0546653	-1.49409	0.135151		0.171945	0.121868
327.123	213.93		327.123	327.123	213.15	214.711		-0.178006	-0.527867	0.171855	18.5642	-0.998608	0.318264	0.624321	-6.03698	0.883924	0.693579	1.12651		-0.0434498	0.0366035	-0.115191	0.0282918	-1.18704	0.235212	0.583676	0.957481	0.891196	1.0287					-0.0337887	0.0361389	-0.934968	0.349805	0.655077	0.966776	1.03774	0.900666		-0.0272853	0.0410546	-0.664608	0.506301		-0.106105	0.0808273
87.4818	224.898		87.4816	87.4819	223.399	226.396		0.124437	-0.12066	0.369534	17.2404	0.996475	0.319297	0.625394	-6.03906	1.09008	0.919767	1.29194		0.0484724	0.056943	-0.0631338	0.160079	0.851244	0.394634	0.7139	1.04967	0.938818	1.1736					0.0542095	0.0548116	0.989015	0.322656	0.62812	1.05571	1.17544	0.94817		-0.00148401	0.0700255	-0.0211925	0.983092		0.145991	0.097837
280.908	68.1435		280.908	280.908	84.3098	51.9773		0.14216	-0.137917	0.422236	17.634	0.996219	0.319422	0.625394	-6.03931	1.10356	0.908831	1.34		0.0461105	0.050393	-0.0526579	0.144879	0.915019	0.360182	0.682976	1.04719	0.948705	1.1559					0.0538725	0.0494735	1.08892	0.276191	0.58774	1.05535	1.16281	0.95782		0.0673582	0.0607972	1.10792	0.267898		-0.000531317	0.0900774
224.023	52.6969		224.023	224.023	65.2649	40.1289		-0.0370416	-0.110136	0.0360523	24.8972	-0.994636	0.320191	0.625565	-6.04085	0.974652	0.926501	1.0253		-0.176461	0.210146	-0.588339	0.235418	-0.839706	0.401073	0.716678	0.838232	0.555249	1.26544					-0.231671	0.199007	-1.16413	0.24437	0.556015	0.793207	1.17161	0.537018		0.0748107	0.238231	0.314026	0.753501		-1.05766	0.446131
398.892	34.1804		398.892	398.893	44.3444	24.0164		-0.159761	-0.475151	0.155629	19.2881	-0.99421	0.320398	0.625565	-6.04126	0.895173	0.719391	1.11391		-0.0375835	0.0414047	-0.118735	0.0435682	-0.90771	0.364031	0.685458	0.963114	0.888043	1.04453					-0.0445672	0.0409413	-1.08856	0.276347	0.58774	0.956411	1.03632	0.882663		-0.0224738	0.0476078	-0.472061	0.636883		-0.0844963	0.0838874
420.965	219.899		420.965	420.965	224.209	215.589		-0.0973624	-0.289634	0.0949091	17.8	-0.993874	0.320561	0.625565	-6.04159	0.93474	0.81811	1.068		-0.0640496	0.0699901	-0.201228	0.0731284	-0.915125	0.360126	0.682976	0.937958	0.817726	1.07587					-0.0692025	0.0690391	-1.00237	0.316166	0.623827	0.933138	1.06835	0.815039		-0.0154192	0.0876354	-0.175947	0.860335		-0.149699	0.116302
489.358	203.325		489.358	489.359	203.136	203.515		-0.11098	-0.330221	0.108261	16.1659	-0.993524	0.320732	0.625565	-6.04193	0.925959	0.795414	1.07793		-0.0623907	0.0651611	-0.190104	0.0653228	-0.957483	0.338323	0.662782	0.939516	0.826873	1.0675					-0.0628727	0.0629942	-0.998072	0.318245	0.624535	0.939063	1.06247	0.82999		0.00570153	0.0815771	0.0698912	0.94428		-0.182414	0.108306
[truncated: 997 more rows]
[truncated: 25 more columns]

## Sheet: S3 HILIC MWAS
Aligned Features			Pre-Alignment Features					Limma eBayes toptable: Outcome is Metabolite												Logisitic Regression PEG1 & PEG2 Meta-Analysis Results: Outcome is PD											eBayes & logistic meta comparison			Pooled Data Logistic Regression									PEG1 Population (Discovery)					PEG2 Population (Replication)
[truncated: 2,717 more rows]
[truncated: 25 more columns]

## Sheet: S4 C18 Annotation
Aligned Features		Pre-Alignment Features					PD Logistic Regression MWAS				PD Medication MWAS			Emory In Hosue Library						Mummichog Best Guess						xmsAnnotator
[truncated: 326 more rows]

[truncated: 8 more sheets: S5 HILIC Annotation, S6 C18 xmsAnnotator Stage 5, S7 HILIC xmsAnnotator Stage 5, S8 pcresol and PD by age, S9 HY, S10 UPDRS, S11 metapone pathway, S12 Shao et al Validation]
